# Supplementary material for: Inhibition of ferroptosis improves developmental competence of vitrified–warmed oocytes
Source: Front Endocrinol (Lausanne). 2026 Jun 15;17:1851814. doi: 10.3389/fendo.2026.1851814 (PMC13310709; doi:10.3389/fendo.2026.1851814)
Supplement: Supplementary file 3 [file DataSheet3.xlsx]

## Sheet: CON VS VIT_rep1
Table S2. Proteomics of oocytes between CON and VIT
PG.ProteinGroups	PG.ProteinAccessions	PG.Genes	PG.Organisms	PG.ProteinDescriptions	PG.UniProtIds	PG.ProteinNames	PG.Database	PG.CellularComponent	PG.BiologicalProcess	PG.MolecularFunction	PG.Qvalue	PG.MolecularWeight	[1] MS231103-CON1.raw.PG.Quantity	[2] MS231103-VIT1.raw.PG.Quantity
P58742	P58742	Aaas	Mus musculus	Aladin	P58742	AAAS_MOUSE	sp	centrosome,cytosol,mitotic spindle,nuclear envelope,nuclear membrane,nuclear pore,nucleoplasm,spindle pole	fertilization,learning,microtubule bundle formation,mitotic spindle assembly,mRNA transport,nucleocytoplasmic transport,protein transport		0	59430.7	418712	281382
Q3UHJ0	Q3UHJ0	Aak1	Mus musculus	AP2-associated protein kinase 1	Q3UHJ0	AAK1_MOUSE	sp	cell leading edge,clathrin-coated pit,clathrin-coated vesicle,clathrin complex,cytoplasm,extrinsic component of plasma membrane,presynapse,terminal bouton	endocytosis,positive regulation of Notch signaling pathway,protein autophosphorylation,protein phosphorylation,protein stabilization,regulation of clathrin-dependent endocytosis,regulation of protein localization	AP-2 adaptor complex binding,ATP binding,Notch binding,protein serine/threonine kinase activity	0	103346	250221	294076
Q8R0P4	Q8R0P4	Aamdc	Mus musculus	Mth938 domain-containing protein	Q8R0P4	AAMDC_MOUSE	sp	cytoplasm	negative regulation of apoptotic process,positive regulation of fat cell differentiation,positive regulation of transcription from RNA polymerase II promoter		0	13244.1	163713	140349
Q8BGQ7	Q8BGQ7	Aars1	Mus musculus	Alanine--tRNA ligase, cytoplasmic	Q8BGQ7	SYAC_MOUSE	sp	cytoplasm,cytosol,mitochondrion	alanyl-tRNA aminoacylation,cerebellar Purkinje cell layer development,negative regulation of neuron apoptotic process,neuromuscular process,neuromuscular process controlling balance,regulation of cytoplasmic translational fidelity,tRNA modification	alanine-tRNA ligase activity,amino acid binding,aminoacyl-tRNA editing activity,ATP binding,Ser-tRNA(Ala) hydrolase activity,translation regulator activity,tRNA binding,zinc ion binding	0	106909	2.05427e+06	1.71302e+06
Q14CH7	Q14CH7	Aars2	Mus musculus	Alanine--tRNA ligase, mitochondrial	Q14CH7	SYAM_MOUSE	sp	mitochondrion	alanyl-tRNA aminoacylation,mitochondrial alanyl-tRNA aminoacylation,tRNA modification	alanine-tRNA ligase activity,amino acid binding,aminoacyl-tRNA editing activity,ATP binding,tRNA binding,zinc ion binding	0	106783	85024	86880.3
Q99K67	Q99K67	Aass	Mus musculus	Alpha-aminoadipic semialdehyde synthase, mitochondrial	Q99K67	AASS_MOUSE	sp	cytoplasm,intracellular membrane-bounded organelle,mitochondrion	generation of precursor metabolites and energy,L-lysine catabolic process,L-lysine catabolic process to acetyl-CoA via saccharopine,lysine biosynthetic process via aminoadipic acid	saccharopine dehydrogenase (NAD+, L-glutamate-forming) activity,saccharopine dehydrogenase (NADP+, L-lysine-forming) activity,saccharopine dehydrogenase activity	0	102975	30290712	21655866
P61922	P61922	Abat	Mus musculus	4-aminobutyrate aminotransferase, mitochondrial	P61922	GABT_MOUSE	sp	4-aminobutyrate transaminase complex,mitochondrial matrix,mitochondrion,neuron projection	aging,behavioral response to cocaine,cerebellum development,copulation,exploration behavior,gamma-aminobutyric acid biosynthetic process,gamma-aminobutyric acid catabolic process,gamma-aminobutyric acid metabolic process,locomotory behavior,negative regulation of blood pressure,negative regulation of dopamine secretion,negative regulation of gamma-aminobutyric acid secretion,negative regulation o…	(S)-3-amino-2-methylpropionate transaminase activity,4-aminobutyrate:2-oxoglutarate transaminase activity,4-aminobutyrate transaminase activity,identical protein binding,iron-sulfur cluster binding,metal ion binding,pyridoxal phosphate binding,succinate-semialdehyde dehydrogenase binding	0	56451.8	981007	75535.2
P06795	P06795	Abcb1b	Mus musculus	ATP-dependent translocase ABCB1	P06795	MDR1B_MOUSE	sp	apical plasma membrane,external side of apical plasma membrane,Golgi membrane,integral component of membrane,intercellular canaliculus,mitochondrion,plasma membrane	ceramide translocation,establishment of endothelial blood-brain barrier,phospholipid translocation,response to drug,Sertoli cell barrier remodeling	ATPase activity,ATPase activity, coupled to transmembrane movement of substances,xenobiotic-transporting ATPase activity,ATP binding,ceramide-translocating ATPase activity,floppase activity,phosphatidylcholine-translocating ATPase activity,phosphatidylethanolamine-translocating ATPase activity	0	140994	273682	150424
Q9DC29	Q9DC29	Abcb6	Mus musculus	ATP-binding cassette sub-family B member 6	Q9DC29	ABCB6_MOUSE	sp	cytosol,endoplasmic reticulum,endoplasmic reticulum membrane,endosome,endosome membrane,Golgi apparatus,Golgi membrane,integral component of mitochondrial outer membrane,mitochondrial envelope,mitochondrial outer membrane,mitochondrion,nucleoplasm,plasma membrane,vacuolar membrane	brain development,heme transport,porphyrin-containing compound biosynthetic process,skin development,transmembrane transport	ATPase activity,heme-transporting ATPase activity,ATPase activity, coupled to transmembrane movement of substances,ATP binding,efflux transmembrane transporter activity,heme binding	0	93770.4	152504	149986
Q61102	Q61102	Abcb7	Mus musculus	Iron-sulfur clusters transporter ABCB7, mitochondrial	Q61102	ABCB7_MOUSE	sp	integral component of membrane,mitochondrial inner membrane,mitochondrion	cellular iron ion homeostasis,transmembrane transport	ATPase activity,ATPase activity, coupled to transmembrane movement of substances,ATP binding	0	82580.9	78225.6	88385.9
Q9CXJ4	Q9CXJ4	Abcb8	Mus musculus	Mitochondrial potassium channel ATP-binding subunit	Q9CXJ4	MITOS_MOUSE	sp	mitochondrial ATP-gated potassium channel complex,mitochondrial inner membrane,mitochondrial membrane,mitochondrion,nucleolus,nucleoplasm	potassium ion transmembrane transport,transmembrane transport	ATPase activity,ATPase activity, coupled to transmembrane movement of substances,ATP binding	0	77999.6	57366.3	66863.6
Q9JJ59	Q9JJ59	Abcb9	Mus musculus	ABC-type oligopeptide transporter ABCB9	Q9JJ59	ABCB9_MOUSE	sp	endoplasmic reticulum membrane,integral component of endoplasmic reticulum membrane,integral component of membrane,intracellular membrane-bounded organelle,lysosomal membrane,lysosome,MHC class I peptide loading complex	antigen processing and presentation of endogenous peptide antigen via MHC class I,peptide transport,protein transport,transmembrane transport	ATPase activity,peptide antigen-transporting ATPase activity,peptide-transporting ATPase activity,ATPase activity, coupled to transmembrane movement of substances,ATP binding,protein homodimerization activity,TAP1 binding,transmembrane transporter activity	0	83963.1	52191.7	62451
O35379	O35379	Abcc1	Mus musculus	Multidrug resistance-associated protein 1	O35379	MRP1_MOUSE	sp	apical plasma membrane,basal plasma membrane,basolateral plasma membrane,cytoplasm,integral component of plasma membrane,lateral plasma membrane,membrane,plasma membrane	cell chemotaxis,cellular response to beta-amyloid,export across plasma membrane,glutathione transmembrane transport,leukotriene transport,plasma membrane long-chain fatty acid transport,negative regulation of cell death,negative regulation of neuron death,phospholipid efflux,phospholipid translocation,positive regulation of cell migration,positive regulation of inflammatory response,response to d…	ABC-type transmembrane transporter activity,amide transmembrane transporter activity,ATPase activity,glutathione S-conjugate-exporting ATPase activity,lipid-transporting ATPase activity,ATPase activity, coupled to transmembrane movement of substances,xenobiotic-transporting ATPase activity,ATP binding,efflux transmembrane transporter activity,glutathione transmembrane transporter activity,long-ch…	0	171185	639556	449260
P55096	P55096	Abcd3	Mus musculus	ATP-binding cassette sub-family D member 3	P55096	ABCD3_MOUSE	sp	integral component of membrane,intracellular membrane-bounded organelle,mitochondrial inner membrane,mitochondrion,peroxisomal matrix,peroxisomal membrane,peroxisome	fatty acid beta-oxidation,fatty acid biosynthetic process,peroxisomal long-chain fatty acid import,peroxisome organization,response to drug,response to organic cyclic compound,very long-chain fatty acid catabolic process	ATPase activity,ATPase activity, coupled to transmembrane movement of substances,ATP binding,long-chain fatty acid transporter activity,protein homodimerization activity,protein self-association	0	75474.6	947418	426118
P61222	P61222	Abce1	Mus musculus	ATP-binding cassette sub-family E member 1	P61222	ABCE1_MOUSE	sp	cytoplasm,cytosol,mitochondrion	negative regulation of endoribonuclease activity,ribosomal subunit export from nucleus,translational initiation,translational termination	ATPase activity,ATP binding,endoribonuclease inhibitor activity,iron ion binding,ribosomal small subunit binding	0	67314.3	279546	567891
Q6P542	Q6P542	Abcf1	Mus musculus	ATP-binding cassette sub-family F member 1	Q6P542	ABCF1_MOUSE	sp	cytoplasm,cytosol,nuclear envelope,nucleoplasm,polysomal ribosome,ribosome	positive regulation of translation,translational initiation	ATPase activity,ATP binding,ribosome binding,translation activator activity	0	94945.4	371722	350505
Q8K268	Q8K268	Abcf3	Mus musculus	ATP-binding cassette sub-family F member 3	Q8K268	ABCF3_MOUSE	sp		defense response to virus	ATPase activity,ATP binding	0	79864.8	1.90053e+06	1.81817e+06
Q6PE15	Q6PE15	Abhd10	Mus musculus	Palmitoyl-protein thioesterase ABHD10, mitochondrial	Q6PE15	ABHDA_MOUSE	sp	cytosol,mitochondrion	glucuronoside catabolic process	hydrolase activity, hydrolyzing O-glycosyl compounds,mycophenolic acid acyl-glucuronide esterase activity	0	33040.5	246755	236132
Q8K4F5	Q8K4F5	Abhd11	Mus musculus	Protein ABHD11	Q8K4F5	ABHDB_MOUSE	sp	mitochondrion		hydrolase activity	0	33560.6	1.13231e+06	727983
Q99LR1	Q99LR1	Abhd12	Mus musculus	Lysophosphatidylserine lipase ABHD12	Q99LR1	ABD12_MOUSE	sp	AMPA glutamate receptor complex,cytoplasm,dendrite cytoplasm,endoplasmic reticulum membrane,integral component of membrane,membrane,mitochondrion	acylglycerol catabolic process,adult walking behavior,glycerophospholipid catabolic process,monoacylglycerol catabolic process,phosphatidylserine catabolic process,phospholipid catabolic process,protein depalmitoylation,regulation of inflammatory response,response to auditory stimulus	acylglycerol lipase activity,lysophospholipase activity,palmitoyl-(protein) hydrolase activity,phospholipase activity	0	45269.8	293342	175248
Q80UX8	Q80UX8	Abhd13	Mus musculus	Protein ABHD13	Q80UX8	ABHDD_MOUSE	sp	cytoplasm,dendrite cytoplasm,integral component of membrane,membrane	protein depalmitoylation	palmitoyl-(protein) hydrolase activity	0	38525.1	10670.6	NaN
Q9Z1Q2	Q9Z1Q2	Abhd16a	Mus musculus	Phosphatidylserine lipase ABHD16A	Q9Z1Q2	ABHGA_MOUSE	sp	integral component of membrane,membrane	monoacylglycerol catabolic process,phosphatidylserine catabolic process,prostaglandin catabolic process	acylglycerol lipase activity,palmitoyl-(protein) hydrolase activity,phospholipase activity	0	63086.2	175709	215557
Q7M759	Q7M759	Abhd17b	Mus musculus	Alpha/beta hydrolase domain-containing protein 17B	Q7M759	AB17B_MOUSE	sp	anchored component of postsynaptic density membrane,anchored component of postsynaptic recycling endosome membrane,dendritic spine,endosome membrane,glutamatergic synapse,plasma membrane,postsynaptic density,recycling endosome membrane	negative regulation of protein localization to microtubule,positive regulation of protein localization to endosome,protein depalmitoylation,protein palmitoylation,regulation of dendritic spine maintenance,regulation of postsynapse organization,regulation of protein localization to synapse	palmitoyl-(protein) hydrolase activity	0	32200.8	10659.9208984375	12562.0986328125
Q8VD66	Q8VD66	Abhd4	Mus musculus	(Lyso)-N-acylphosphatidylethanolamine lipase	Q8VD66	ABHD4_MOUSE	sp	lipid particle	lipid catabolic process,lipid homeostasis,N-acylethanolamine metabolic process,N-acylphosphatidylethanolamine metabolic process,phosphatidic acid biosynthetic process	carboxylic ester hydrolase activity,lysophosphatidic acid acyltransferase activity,lysophospholipase activity	0	38860.5	55381.2	43006.7
Q9DBL9	Q9DBL9	Abhd5	Mus musculus	1-acylglycerol-3-phosphate O-acyltransferase ABHD5	Q9DBL9	ABHD5_MOUSE	sp	cytosol,lipid particle	cell differentiation,fatty acid metabolic process,lipid homeostasis,lipid metabolic process,negative regulation of sequestering of triglyceride,phosphatidic acid biosynthetic process,positive regulation of lipid catabolic process,positive regulation of lipoprotein lipase activity,positive regulation of triglyceride catabolic process	1-acylglycerol-3-phosphate O-acyltransferase activity,carboxylic ester hydrolase activity,lysophosphatidic acid acyltransferase activity	0	39154.8	182973	56.15619659423828
Q8R2Y0	Q8R2Y0	Abhd6	Mus musculus	Monoacylglycerol lipase ABHD6	Q8R2Y0	ABHD6_MOUSE	sp	AMPA glutamate receptor complex,glutamatergic synapse,integral component of membrane,late endosome membrane,lysosomal membrane,mitochondrial membrane,mitochondrion	acylglycerol catabolic process,long term synaptic depression,lysobisphosphatidic acid metabolic process,monoacylglycerol catabolic process,negative regulation of cell migration,negative regulation of cold-induced thermogenesis,phospholipid catabolic process,positive regulation of lipid biosynthetic process,regulation of endocannabinoid signaling pathway,regulation of retrograde trans-synaptic sig…	acylglycerol lipase activity,phospholipase activity	0	38204.5	115904	116561
Q8CBW3	Q8CBW3	Abi1	Mus musculus	Abl interactor 1	Q8CBW3	ABI1_MOUSE	sp	aggresome,cell junction,cell leading edge,cytoskeleton,cytosol,filopodium tip,glutamatergic synapse,growth cone,lamellipodium,neuron projection,nucleus,plasma membrane,postsynaptic density,SCAR complex	actin polymerization or depolymerization,dendrite morphogenesis,lamellipodium morphogenesis,megakaryocyte development,peptidyl-tyrosine phosphorylation,postsynapse to nucleus signaling pathway,somitogenesis	protein tyrosine kinase activator activity,SH3 domain binding,transcription factor binding	0	52287.5	65835.3	59194.4
Q4JIM5	Q4JIM5	Abl2	Mus musculus	Tyrosine-protein kinase ABL2	Q4JIM5	ABL2_MOUSE	sp	actin cytoskeleton,cytoplasmic vesicle,dendritic spine,lamellipodium,phagocytic cup	actin cytoskeleton organization,actin filament bundle assembly,actin filament organization,adult walking behavior,aggressive behavior,alpha-beta T cell differentiation,auditory behavior,Bergmann glial cell differentiation,cardiovascular system development,cell adhesion,cellular protein localization,cellular response to retinoic acid,cerebellum morphogenesis,dendrite morphogenesis,dendritic spine …	ATP binding,magnesium ion binding,manganese ion binding,non-membrane spanning protein tyrosine kinase activity,phosphotyrosine binding,protein tyrosine kinase activity	0	128196	1.35787e+06	1.47008e+06
Q8BL65	Q8BL65	Ablim2	Mus musculus	Actin-binding LIM protein 2	Q8BL65	ABLM2_MOUSE	sp	actin cytoskeleton,myofibril	actin cytoskeleton organization,lamellipodium assembly,positive regulation of transcription from RNA polymerase II promoter,transcription, DNA-templated	actin filament binding,metal ion binding	0	68106.7	31844850	12674.705078125
Q5SSL4	Q5SSL4	Abr	Mus musculus	Active breakpoint cluster region-related protein	Q5SSL4	ABR_MOUSE	sp	axon,cytosol,dendritic spine,glutamatergic synapse,membrane,plasma membrane,postsynaptic density, intracellular component,Schaffer collateral - CA1 synapse	actin cytoskeleton organization,activation of GTPase activity,brain development,inner ear morphogenesis,intracellular signal transduction,modulation of synaptic transmission,negative regulation of blood vessel remodeling,negative regulation of cell migration,negative regulation of cellular extravasation,negative regulation of inflammatory response,negative regulation of neutrophil degranulation,n…	GTPase activator activity,guanyl-nucleotide exchange factor activity	0	97666.9	390978	354721
Q3TCJ1	Q3TCJ1	Abraxas2	Mus musculus	BRISC complex subunit Abraxas 2	Q3TCJ1	ABRX2_MOUSE	sp	BRISC complex,cytoplasm,microtubule,nucleus,spindle pole	attachment of spindle microtubules to kinetochore,cell division,cellular response to freezing,chromosome segregation,mitotic cell cycle,mitotic spindle assembly,negative regulation of apoptotic process,protein K63-linked deubiquitination,response to ischemia	microtubule binding,polyubiquitin binding	0	46942.8	104119	85117.1
Q921H8	Q921H8	Acaa1a	Mus musculus	3-ketoacyl-CoA thiolase A, peroxisomal	Q921H8	THIKA_MOUSE	sp	intracellular membrane-bounded organelle,mitochondrion,peroxisomal matrix,peroxisome	bile acid metabolic process,fatty acid beta-oxidation,fatty acid metabolic process,phenylacetate catabolic process,very long-chain fatty acid metabolic process	acetate CoA-transferase activity,acetyl-CoA C-acetyltransferase activity,acetyl-CoA C-acyltransferase activity,acetyl-CoA C-myristoyltransferase activity,palmitoyl-CoA oxidase activity	0	43953.3	172781	158643
Q8VCH0	Q8VCH0	Acaa1b	Mus musculus	3-ketoacyl-CoA thiolase B, peroxisomal	Q8VCH0	THIKB_MOUSE	sp	mitochondrion,peroxisome	fatty acid beta-oxidation,phenylacetate catabolic process	acetyl-CoA C-acetyltransferase activity,acetyl-CoA C-acyltransferase activity,acetyl-CoA C-myristoyltransferase activity	0	43995.4	838888	592081
Q8BWT1	Q8BWT1	Acaa2	Mus musculus	3-ketoacyl-CoA thiolase, mitochondrial	Q8BWT1	THIM_MOUSE	sp	mitochondrial inner membrane,mitochondrial matrix,mitochondrion	acetyl-CoA metabolic process,cellular response to hypoxia,fatty acid beta-oxidation,negative regulation of mitochondrial membrane permeability involved in apoptotic process,negative regulation of mitochondrial outer membrane permeabilization involved in apoptotic signaling pathway	acetyl-CoA C-acetyltransferase activity,acetyl-CoA C-acyltransferase activity,acetyl-CoA hydrolase activity,acyl-CoA hydrolase activity,myristoyl-CoA hydrolase activity,palmitoyl-CoA hydrolase activity	0	41829.9	1.01495e+06	1.05832e+06
Q8K370	Q8K370	Acad10	Mus musculus	Acyl-CoA dehydrogenase family member 10	Q8K370	ACD10_MOUSE	sp	mitochondrion		flavin adenine dinucleotide binding,hydrolase activity,oxidoreductase activity, acting on the CH-CH group of donors	0	118979	613956	626956
Q80XL6	Q80XL6	Acad11	Mus musculus	Acyl-CoA dehydrogenase family member 11	Q80XL6	ACD11_MOUSE	sp	mitochondrial membrane,mitochondrion,nucleus,peroxisome	fatty acid beta-oxidation using acyl-CoA dehydrogenase	flavin adenine dinucleotide binding,long-chain-acyl-CoA dehydrogenase activity,medium-chain-acyl-CoA dehydrogenase activity,very-long-chain-acyl-CoA dehydrogenase activity	0	87366.4	1.81841e+06	2.13262e+06
Q9D7B6	Q9D7B6	Acad8	Mus musculus	Isobutyryl-CoA dehydrogenase, mitochondrial	Q9D7B6	ACAD8_MOUSE	sp	mitochondrion	lipid metabolic process,valine catabolic process	acyl-CoA dehydrogenase activity,flavin adenine dinucleotide binding	0	45019.8	49287	11803.9
Q8JZN5	Q8JZN5	Acad9	Mus musculus	Complex I assembly factor ACAD9, mitochondrial	Q8JZN5	ACAD9_MOUSE	sp	dendrite,mitochondrial inner membrane,mitochondrial membrane,mitochondrion,nucleus	long-chain fatty acid metabolic process,medium-chain fatty acid metabolic process,mitochondrial respiratory chain complex I assembly	fatty-acyl-CoA binding,flavin adenine dinucleotide binding,long-chain-acyl-CoA dehydrogenase activity,medium-chain-acyl-CoA dehydrogenase activity,very-long-chain-acyl-CoA dehydrogenase activity	0	68722.1	328472	322308
P45952	P45952	Acadm	Mus musculus	Medium-chain specific acyl-CoA dehydrogenase, mitochondrial	P45952	ACADM_MOUSE	sp	axon,mitochondrial matrix,mitochondrial membrane,mitochondrion	cardiac muscle cell differentiation,carnitine biosynthetic process,carnitine metabolic process,carnitine metabolic process, CoA-linked,fatty acid beta-oxidation,fatty acid beta-oxidation using acyl-CoA dehydrogenase,glycogen biosynthetic process,heart development,liver development,medium-chain fatty acid catabolic process,medium-chain fatty acid metabolic process,organic acid metabolic process,ox…	acyl-CoA dehydrogenase activity,fatty-acyl-CoA binding,flavin adenine dinucleotide binding,identical protein binding,isomerase activity,medium-chain-acyl-CoA dehydrogenase activity	0	46481.2	296478	277378
Q07417	Q07417	Acads	Mus musculus	Short-chain specific acyl-CoA dehydrogenase, mitochondrial	Q07417	ACADS_MOUSE	sp	centrosome,mitochondrial matrix,mitochondrial membrane,mitochondrion,nucleoplasm	butyrate catabolic process,fatty acid beta-oxidation using acyl-CoA dehydrogenase	acyl-CoA dehydrogenase activity,butyryl-CoA dehydrogenase activity,fatty-acyl-CoA binding,flavin adenine dinucleotide binding,identical protein binding	0	44889.6	188545	145278
Q9DBL1	Q9DBL1	Acadsb	Mus musculus	Short/branched chain specific acyl-CoA dehydrogenase, mitochondrial	Q9DBL1	ACDSB_MOUSE	sp	mitochondrial matrix,mitochondrion	acyl-CoA metabolic process,fatty acid metabolic process	acyl-CoA dehydrogenase activity,electron carrier activity,flavin adenine dinucleotide binding,isobutyryl-CoA:FAD oxidoreductase activity,short-branched-chain-acyl-CoA dehydrogenase activity	0	47874.1	209667	265159
P50544	P50544	Acadvl	Mus musculus	Very long-chain specific acyl-CoA dehydrogenase, mitochondrial	P50544	ACADV_MOUSE	sp	cytosol,mitochondrial inner membrane,mitochondrial membrane,mitochondrial nucleoid,mitochondrion,nucleolus,nucleoplasm	epithelial cell differentiation,fatty acid beta-oxidation,fatty acid beta-oxidation using acyl-CoA dehydrogenase,fatty acid catabolic process,negative regulation of fatty acid biosynthetic process,negative regulation of fatty acid oxidation,regulation of cholesterol metabolic process,response to cold,temperature homeostasis	acyl-CoA dehydrogenase activity,fatty-acyl-CoA binding,flavin adenine dinucleotide binding,long-chain-acyl-CoA dehydrogenase activity,very-long-chain-acyl-CoA dehydrogenase activity	0	70875.5	1.1398e+06	919351
Q8QZT1	Q8QZT1	Acat1	Mus musculus	Acetyl-CoA acetyltransferase, mitochondrial	Q8QZT1	THIL_MOUSE	sp	mitochondrial inner membrane,mitochondrial matrix,mitochondrion	acetyl-CoA biosynthetic process,acetyl-CoA catabolic process,adipose tissue development,brain development,coenzyme A biosynthetic process,coenzyme A metabolic process,fatty acid beta-oxidation,isoleucine catabolic process,ketone body catabolic process,liver development,metanephric proximal convoluted tubule development,propionyl-CoA biosynthetic process,response to hormone,response to organic cyc…	acetyl-CoA C-acetyltransferase activity,acetyl-CoA C-acyltransferase activity,C-acetyltransferase activity,coenzyme A binding,enzyme binding,identical protein binding,potassium ion binding	0	44816.1	5.89558e+06	4671491
Q8CAY6	Q8CAY6	Acat2	Mus musculus	Acetyl-CoA acetyltransferase, cytosolic	Q8CAY6	THIC_MOUSE	sp	cytoplasm,cytosol,mitochondrion,nucleolus,nucleoplasm	fatty acid beta-oxidation,positive regulation of intestinal cholesterol absorption	acetyl-CoA C-acetyltransferase activity,acetyl-CoA C-acyltransferase activity	0	41297.7	244608	193197
Q8BMP6	Q8BMP6	Acbd3	Mus musculus	Golgi resident protein GCP60	Q8BMP6	GCP60_MOUSE	sp	Golgi apparatus,Golgi membrane,mitochondrion	steroid biosynthetic process	fatty-acyl-CoA binding,protein kinase A regulatory subunit binding	0	60180.8	625534	457417
Q5XG73	Q5XG73	Acbd5	Mus musculus	Acyl-CoA-binding domain-containing protein 5	Q5XG73	ACBD5_MOUSE	sp	integral component of membrane,nucleoplasm,peroxisomal membrane,peroxisome	pexophagy	fatty-acyl-CoA binding,lipid binding	0	56613.7	665912	229518
Q9D258	Q9D258	Acbd7	Mus musculus	Acyl-CoA-binding domain-containing protein 7	Q9D258	ACBD7_MOUSE	sp			fatty-acyl-CoA binding,lipid binding	0	10010.5	85731.8	87099.7
Q3UX83	Q3UX83	Accsl	Mus musculus	Probable inactive 1-aminocyclopropane-1-carboxylate synthase-like protein 2	Q3UX83	1A1L2_MOUSE	sp		biosynthetic process	catalytic activity,pyridoxal phosphate binding	0	66128.6	306492	390593
Q5EE38	Q5EE38	Acd	Mus musculus	Adrenocortical dysplasia protein	Q5EE38	ACD_MOUSE	sp	nuclear body,nuclear chromosome, telomeric region,nuclear telomere cap complex,nucleoplasm,telosome	embryonic limb morphogenesis,establishment of protein localization to telomere,intracellular protein transport,negative regulation of telomere maintenance via telomerase,positive regulation of single-stranded telomeric DNA binding,positive regulation of telomerase activity,positive regulation of telomere maintenance via telomerase,protection from non-homologous end joining at telomere,protein loc…	DNA polymerase binding,macromolecular complex binding,telomeric DNA binding	0	44713.1	312495	204356
Q9JIX8	Q9JIX8	Acin1	Mus musculus	Apoptotic chromatin condensation inducer in the nucleus	Q9JIX8	ACINU_MOUSE	sp	ASAP complex,cytosol,nuclear speck,nucleolus,nucleoplasm,nucleus,plasma membrane	apoptotic chromosome condensation,apoptotic process,erythrocyte differentiation,mRNA processing,negative regulation of mRNA splicing, via spliceosome,positive regulation of apoptotic process,positive regulation of monocyte differentiation,RNA splicing	nucleic acid binding	0	150719	53344.6	71100.5
Q91V92	Q91V92	Acly	Mus musculus	ATP-citrate synthase	Q91V92	ACLY_MOUSE	sp	cytosol,mitochondrion,nucleoplasm,plasma membrane	acetyl-CoA biosynthetic process,acetyl-CoA metabolic process,citrate metabolic process,fatty acid biosynthetic process,lipid biosynthetic process,oxaloacetate metabolic process	ATP binding,ATP citrate synthase activity,metal ion binding	0	119728	583467	682079
P28271	P28271	Aco1	Mus musculus	Cytoplasmic aconitate hydratase	P28271	ACOHC_MOUSE	sp	cytoplasm,cytosol,endoplasmic reticulum,Golgi apparatus,intracellular membrane-bounded organelle,mitochondrion	cellular iron ion homeostasis,citrate metabolic process,intestinal absorption,post-embryonic development,regulation of gene expression,regulation of translation,response to iron(II) ion,tricarboxylic acid cycle	3 iron, 4 sulfur cluster binding,4 iron, 4 sulfur cluster binding,aconitate hydratase activity,citrate dehydratase activity,iron-responsive element binding,iron-sulfur cluster binding,metal ion binding,mRNA 5'-UTR binding,RNA binding	0	98125.6	503675	462251
Q99KI0	Q99KI0	Aco2	Mus musculus	Aconitate hydratase, mitochondrial	Q99KI0	ACON_MOUSE	sp	cytosol,mitochondrion,myelin sheath	citrate metabolic process,isocitrate metabolic process,liver development,response to isolation stress,tricarboxylic acid cycle	3 iron, 4 sulfur cluster binding,4 iron, 4 sulfur cluster binding,aconitate hydratase activity,citrate dehydratase activity,iron ion binding	0	85463.5	1.48463e+06	1.0229e+06
Q9CQR4	Q9CQR4	Acot13	Mus musculus	Acyl-coenzyme A thioesterase 13	Q9CQR4	ACO13_MOUSE	sp	cytosol,mitochondrion,nucleus,spindle	negative regulation of cold-induced thermogenesis,protein homotetramerization	acyl-CoA hydrolase activity	0	15182.8	696537	395011
Q9QYR9	Q9QYR9	Acot2	Mus musculus	Acyl-coenzyme A thioesterase 2, mitochondrial	Q9QYR9	ACOT2_MOUSE	sp	mitochondrial matrix,mitochondrion	acyl-CoA metabolic process,fatty acid metabolic process,long-chain fatty acid metabolic process,response to hypoxia,very long-chain fatty acid catabolic process,very long-chain fatty acid metabolic process	acyl-CoA hydrolase activity,carboxylic ester hydrolase activity,myristoyl-CoA hydrolase activity,palmitoyl-CoA hydrolase activity	0	49657	137050	66647.1
Q9QYR7	Q9QYR7	Acot3	Mus musculus	Acyl-coenzyme A thioesterase 3	Q9QYR7	ACOT3_MOUSE	sp	cytosol,peroxisome	acyl-CoA metabolic process,fatty acid metabolic process,long-chain fatty acid metabolic process,saturated monocarboxylic acid metabolic process,unsaturated monocarboxylic acid metabolic process,very long-chain fatty acid metabolic process	acyl-CoA hydrolase activity,carboxylic ester hydrolase activity,myristoyl-CoA hydrolase activity,palmitoyl-CoA hydrolase activity	0	47489.5	18889.8	23183.232421875
Q8BWN8	Q8BWN8	Acot4	Mus musculus	Peroxisomal succinyl-coenzyme A thioesterase	Q8BWN8	ACOT4_MOUSE	sp	peroxisome	acyl-CoA metabolic process,dicarboxylic acid catabolic process,dicarboxylic acid metabolic process,fatty acid metabolic process,long-chain fatty acid metabolic process,saturated monocarboxylic acid metabolic process,short-chain fatty acid metabolic process,succinyl-CoA metabolic process,unsaturated monocarboxylic acid metabolic process,very long-chain fatty acid metabolic process	acyl-CoA hydrolase activity,carboxylic ester hydrolase activity,glutaryl-CoA hydrolase activity,succinyl-CoA hydrolase activity	0	46480.6	301785	85635
Q91V12	Q91V12	Acot7	Mus musculus	Cytosolic acyl coenzyme A thioester hydrolase	Q91V12	BACH_MOUSE	sp	cell body,cytoplasm,cytosol,neuron projection,nucleoplasm	acyl-CoA metabolic process,coenzyme A biosynthetic process,fatty acid catabolic process,fatty acid metabolic process,long-chain fatty-acyl-CoA catabolic process,medium-chain fatty acid biosynthetic process,medium-chain fatty-acyl-CoA catabolic process,palmitic acid biosynthetic process	acyl-CoA hydrolase activity,carboxylic ester hydrolase activity,fatty-acyl-CoA binding,identical protein binding,long-chain fatty acyl-CoA binding,myristoyl-CoA hydrolase activity,palmitoyl-CoA hydrolase activity,protein homodimerization activity	0	42536.9	240990	340150
P58137	P58137	Acot8	Mus musculus	Acyl-coenzyme A thioesterase 8	P58137	ACOT8_MOUSE	sp	mitochondrion,peroxisomal matrix,peroxisome	acyl-CoA metabolic process,dicarboxylic acid catabolic process,fatty acid catabolic process,negative regulation of CD4 biosynthetic process,peroxisome fission	acetoacetyl-CoA hydrolase activity,acetyl-CoA hydrolase activity,acyl-CoA hydrolase activity,carboxylic ester hydrolase activity,choloyl-CoA hydrolase activity,glutaryl-CoA hydrolase activity,hydroxymethylglutaryl-CoA hydrolase activity,medium-chain acyl-CoA hydrolase activity,myristoyl-CoA hydrolase activity,palmitoyl-CoA hydrolase activity,succinyl-CoA hydrolase activity	0	35827.1	530999	507402
Q9R0X4	Q9R0X4	Acot9	Mus musculus	Acyl-coenzyme A thioesterase 9, mitochondrial	Q9R0X4	ACOT9_MOUSE	sp	mitochondrion	acyl-CoA metabolic process	acetyl-CoA hydrolase activity,acyl-CoA hydrolase activity,carboxylic ester hydrolase activity	0	50560.5	246503	213076
Q9EPL9	Q9EPL9	Acox3	Mus musculus	Peroxisomal acyl-coenzyme A oxidase 3	Q9EPL9	ACOX3_MOUSE	sp	mitochondrion,peroxisomal matrix,peroxisome	fatty acid beta-oxidation,fatty acid beta-oxidation using acyl-CoA oxidase,lipid homeostasis	acyl-CoA oxidase activity,FAD binding,fatty acid binding,flavin adenine dinucleotide binding,pristanoyl-CoA oxidase activity	0	78403.7	3.47074e+06	1.91087e+06
Q9D358	Q9D358	Acp1	Mus musculus	Low molecular weight phosphotyrosine protein phosphatase	Q9D358	PPAC_MOUSE	sp	cytoplasm,cytoplasmic side of plasma membrane,cytosol,sarcolemma		acid phosphatase activity,non-membrane spanning protein tyrosine phosphatase activity,phosphatase activity,protein tyrosine phosphatase activity	0	18191.7	1400491	1.27909e+06
Q8BP40	Q8BP40	Acp6	Mus musculus	Lysophosphatidic acid phosphatase type 6	Q8BP40	PPA6_MOUSE	sp	cytoplasm,mitochondrion	hematopoietic progenitor cell differentiation,lysobisphosphatidic acid metabolic process,phospholipid metabolic process	acid phosphatase activity,lysophosphatidic acid phosphatase activity	0	47624.9	874370	1.07301e+06
Q8VCW8	Q8VCW8	Acsf2	Mus musculus	Medium-chain acyl-CoA ligase ACSF2, mitochondrial	Q8VCW8	ACSF2_MOUSE	sp	mitochondrion	fatty acid metabolic process	ATP binding,butyrate-CoA ligase activity,medium-chain fatty acid-CoA ligase activity	0	67950.6	187346	161303
P41216	P41216	Acsl1	Mus musculus	Long-chain-fatty-acid--CoA ligase 1	P41216	ACSL1_MOUSE	sp	endoplasmic reticulum,endoplasmic reticulum membrane,integral component of membrane,membrane,mitochondrial outer membrane,mitochondrion,peroxisomal membrane,plasma membrane	adiponectin-activated signaling pathway,fatty acid metabolic process,fatty acid transport,lipid biosynthetic process,long-chain fatty acid import,long-chain fatty acid metabolic process,long-chain fatty-acyl-CoA biosynthetic process,positive regulation of cold-induced thermogenesis,positive regulation of protein serine/threonine kinase activity,response to drug,response to nutrient,response to ol…	acyl-CoA ligase activity,arachidonate-CoA ligase activity,ATP binding,decanoate--CoA ligase activity,long-chain fatty acid-CoA ligase activity,phytanate-CoA ligase activity	0	77951.5	11057952	10801138
Q9CZW4	Q9CZW4	Acsl3	Mus musculus	Fatty acid CoA ligase Acsl3	Q9CZW4	ACSL3_MOUSE	sp	endoplasmic reticulum,endoplasmic reticulum membrane,Golgi apparatus,integral component of membrane,lipid particle,membrane,mitochondrial outer membrane,perinuclear region of cytoplasm,peroxisomal membrane,plasma membrane	brain development,fatty acid biosynthetic process,long-chain fatty acid import,long-chain fatty acid metabolic process,long-chain fatty-acyl-CoA metabolic process,neuron differentiation,positive regulation of Golgi to plasma membrane protein transport,positive regulation of phosphatidylcholine biosynthetic process,positive regulation of secretion,response to nutrient,response to organic cyclic co…	acyl-CoA ligase activity,arachidonate-CoA ligase activity,ATP binding,decanoate--CoA ligase activity,long-chain fatty acid-CoA ligase activity,protein domain specific binding,protein kinase binding	0	80492.4	111829	137725
Q9QUJ7	Q9QUJ7	Acsl4	Mus musculus	Long-chain-fatty-acid--CoA ligase 4	Q9QUJ7	ACSL4_MOUSE	sp	cytoplasm,endoplasmic reticulum,endoplasmic reticulum membrane,integral component of membrane,lipid particle,membrane,ER-mitochondrion membrane contact site,mitochondrial membrane,mitochondrial outer membrane,mitochondrion,neuronal cell body,peroxisomal membrane,peroxisome,plasma membrane	dendritic spine development,embryonic process involved in female pregnancy,fatty acid metabolic process,fatty acid transport,lipid biosynthetic process,lipid metabolic process,long-chain fatty acid metabolic process,long-chain fatty-acyl-CoA biosynthetic process,long-chain fatty-acyl-CoA metabolic process,negative regulation of prostaglandin secretion,neuron differentiation,positive regulation of…	acyl-CoA ligase activity,arachidonate-CoA ligase activity,ATP binding,decanoate--CoA ligase activity,long-chain fatty acid-CoA ligase activity,very long-chain fatty acid-CoA ligase activity	0	79077	2.2145e+06	2121139
Q9QXG4	Q9QXG4	Acss2	Mus musculus	Acetyl-coenzyme A synthetase, cytoplasmic	Q9QXG4	ACSA_MOUSE	sp	cytoplasm,cytosol,intracellular membrane-bounded organelle,nucleoplasm	acetate biosynthetic process,acetyl-CoA biosynthetic process,lipid biosynthetic process,propionate biosynthetic process	acetate-CoA ligase activity,ATP binding,propionate-CoA ligase activity	0	78862	325563	531880
P60710;P63260	P60710;P63260	Actb;Actg1	Mus musculus	Actin, cytoplasmic 1;Actin, cytoplasmic 2	P60710;P63260	ACTB_MOUSE;ACTG_MOUSE	sp	actin cytoskeleton,actin filament,adherens junction,apical junction complex,axon,cell-cell junction,cortical cytoskeleton,cytoplasm,cytoplasmic ribonucleoprotein granule,cytoskeleton,cytosol,dense body,focal adhesion,glutamatergic synapse,lamellipodium,membrane,membrane raft,myelin sheath,NuA4 histone acetyltransferase complex,nucleus,plasma membrane,podosome,postsynaptic actin cytoskeleton,posts…	adherens junction assembly,apical protein localization,axonogenesis,cell motility,cellular response to cytochalasin B,cellular response to electrical stimulus,establishment or maintenance of cell polarity,morphogenesis of a polarized epithelium,negative regulation of cyclin-dependent protein kinase activity,negative regulation of protein binding,postsynaptic actin cytoskeleton organization,protei…	ATP binding,identical protein binding,kinesin binding,nitric-oxide synthase binding,protein kinase binding,structural constituent of postsynaptic actin cytoskeleton,Tat protein binding;ATP binding,identical protein binding,profilin binding,structural constituent of cytoskeleton,structural constituent of postsynaptic actin cytoskeleton,ubiquitin protein ligase binding	0	41736.73;41792.84	108439904	86958920
Q8BFZ3	Q8BFZ3	Actbl2	Mus musculus	Beta-actin-like protein 2	Q8BFZ3	ACTBL_MOUSE	sp	actin filament,axon,cytoplasm,glutamatergic synapse,membrane,NuA4 histone acetyltransferase complex,synapse	axonogenesis,cell motility	ATP binding,protein kinase binding,structural constituent of postsynaptic actin cytoskeleton	0	42004.2	274570	718587
Q9Z2N8	Q9Z2N8	Actl6a	Mus musculus	Actin-like protein 6A	Q9Z2N8	ACL6A_MOUSE	sp	Ino80 complex,npBAF complex,NuA4 histone acetyltransferase complex,nucleoplasm,nucleus,plasma membrane,SWI/SNF complex	ATP-dependent chromatin remodeling,blastocyst formation,chromatin remodeling,DNA recombination,DNA repair,histone H2A acetylation,histone H4 acetylation,nervous system development,neural retina development,regulation of growth,regulation of transcription from RNA polymerase II promoter,spinal cord development	chromatin binding	0	47448	94904352	90010984
Q7TPR4	Q7TPR4	Actn1	Mus musculus	Alpha-actinin-1	Q7TPR4	ACTN1_MOUSE	sp	actin filament,brush border,cell-cell junction,cell junction,cell projection,cortical cytoskeleton,cytoplasm,cytoskeleton,dendritic spine,dense core granule membrane,fascia adherens,focal adhesion,glutamatergic synapse,nucleus,plasma membrane,ruffle,sarcomere,secretory granule,stress fiber,Z disc	actin crosslink formation,actin filament bundle assembly,actin filament network formation,actin filament organization,cortical cytoskeleton organization,focal adhesion assembly,negative regulation of cellular component movement,platelet formation,platelet morphogenesis	actin filament binding,calcium ion binding,cytoskeletal regulatory protein binding,double-stranded RNA binding,integrin binding,ion channel binding,ligand-dependent nuclear receptor transcription coactivator activity,protein domain specific binding,protein homodimerization activity,structural constituent of postsynapse,vinculin binding	0	103068	221233	198953
P57780	P57780	Actn4	Mus musculus	Alpha-actinin-4	P57780	ACTN4_MOUSE	sp	cell-cell junction,cortical cytoskeleton,cytoplasm,cytosol,neuron projection,nuclear body,nucleus,perinuclear region of cytoplasm,macromolecular complex,pseudopodium,ribonucleoprotein complex,stress fiber,Z disc	actin filament bundle assembly,bicellular tight junction assembly,negative regulation of cellular component movement,negative regulation of substrate adhesion-dependent cell spreading,peroxisome proliferator activated receptor signaling pathway,positive regulation of cell migration,positive regulation of cellular component movement,positive regulation of NIK/NF-kappaB signaling,positive regulatio…	actin filament binding,calcium ion binding,chromatin DNA binding,ion channel binding,nuclear hormone receptor binding,ligand-dependent nuclear receptor transcription coactivator activity,nucleoside binding,macromolecular complex binding,protein homodimerization activity,protein N-terminus binding,retinoic acid receptor binding,RNA polymerase II regulatory region sequence-specific DNA binding,tran…	0	104977	1.26512e+06	991357
Q9QZB7	Q9QZB7	Actr10	Mus musculus	Actin-related protein 10	Q9QZB7	ARP10_MOUSE	sp	axon cytoplasm,dynactin complex	microtubule-based movement,retrograde axonal transport of mitochondrion		0	46207.9	391228	372004
P61164	P61164	Actr1a	Mus musculus	Alpha-centractin	P61164	ACTZ_MOUSE	sp	cell cortex region,centriole,centrosome,COPI-coated vesicle,cytoplasm,manchette,microtubule cytoskeleton,myelin sheath	spermatogenesis	ATP binding	0	42613.7	1.78059e+06	1.62821e+06
Q8R5C5	Q8R5C5	Actr1b	Mus musculus	Beta-centractin	Q8R5C5	ACTY_MOUSE	sp	centrosome,cytoplasm,microtubule cytoskeleton		ATP binding	0	42281.3	65516.6	51151.6
P61161	P61161	Actr2	Mus musculus	Actin-related protein 2	P61161	ARP2_MOUSE	sp	actin cap,Arp2/3 protein complex,cell cortex,cytoplasm,cytosol,invadopodium,lamellipodium,nucleus,podosome core,postsynapse,postsynaptic density,site of double-strand break	actin cytoskeleton organization,Arp2/3 complex-mediated actin nucleation,associative learning,asymmetric cell division,cellular response to interferon-gamma,cellular response to trichostatin A,cilium morphogenesis,cytosolic transport,establishment or maintenance of cell polarity,meiotic cell cycle,meiotic chromosome movement towards spindle pole,meiotic cytokinesis,positive regulation of dendriti…	actin filament binding,ATP binding,cytoskeletal protein binding,structural constituent of cytoskeleton	0	44760.8	2726269	2.21846e+06
Q99JY9	Q99JY9	Actr3	Mus musculus	Actin-related protein 3	Q99JY9	ARP3_MOUSE	sp	apical ectoplasmic specialization,apical tubulobulbar complex,Arp2/3 protein complex,basal ectoplasmic specialization,brush border,cell-cell junction,cell leading edge,concave side of sperm head,cytoplasm,excitatory synapse,glutamatergic synapse,Golgi membrane,hemidesmosome,lamellipodium,leading edge of lamellipodium,nucleus,perinuclear region of cytoplasm,podosome,podosome core,postsynapse,ruffl…	Arp2/3 complex-mediated actin nucleation,astrocyte differentiation,asymmetric cell division,cellular response to interferon-gamma,cellular response to transforming growth factor beta stimulus,cellular response to tumor necrosis factor,cilium morphogenesis,establishment or maintenance of cell polarity,meiotic cell cycle,meiotic chromosome movement towards spindle pole,meiotic cytokinesis,negative …	actin binding,actin filament binding,ATPase binding,ATP binding,structural constituent of cytoskeleton	0	47357.2	1.36069e+06	1.23769e+06
Q99JW2	Q99JW2	Acy1	Mus musculus	Aminoacylase-1	Q99JW2	ACY1_MOUSE	sp	cytoplasm,extracellular exosome	cellular amino acid metabolic process	aminoacylase activity,identical protein binding,metal ion binding	0	45781	64512.7	50656.6
P56376	P56376	Acyp1	Mus musculus	Acylphosphatase-1	P56376	ACYP1_MOUSE	sp			acylphosphatase activity	0	11240.7	508884	569400
P03958	P03958	Ada	Mus musculus	Adenosine deaminase	P03958	ADA_MOUSE	sp	cell junction,cell surface,cytoplasm,cytoplasmic membrane-bounded vesicle lumen,cytosol,dendrite cytoplasm,external side of plasma membrane,extracellular space,lysosome,membrane,neuronal cell body,plasma membrane	adenosine catabolic process,adenosine metabolic process,aging,cell adhesion,dATP catabolic process,deoxyadenosine catabolic process,embryonic digestive tract development,germinal center B cell differentiation,histamine secretion,hypoxanthine biosynthetic process,hypoxanthine salvage,inosine biosynthetic process,in utero embryonic development,liver development,lung alveolus development,lung develo…	adenosine deaminase activity,purine nucleoside binding,zinc ion binding	0	39991.6	1361508	1.52543e+06
O35598	O35598	Adam10	Mus musculus	Disintegrin and metalloproteinase domain-containing protein 10	O35598	ADA10_MOUSE	sp	adherens junction,axon,cell surface,clathrin-coated vesicle,collagen-containing extracellular matrix,cytoplasm,dendrite,dendritic spine,glutamatergic synapse,Golgi apparatus,Golgi-associated vesicle,Golgi membrane,intracellular membrane-bounded organelle,membrane,neuronal cell body,nucleus,perinuclear endoplasmic reticulum,plasma membrane,pore complex,postsynapse,postsynaptic density,postsynaptic…	adherens junction organization,beta-amyloid formation,amyloid precursor protein catabolic process,cochlea development,constitutive protein ectodomain proteolysis,in utero embryonic development,membrane protein ectodomain proteolysis,monocyte activation,negative regulation of cell adhesion,Notch receptor processing,Notch signaling pathway,nucleocytoplasmic transport,PMA-inducible membrane protein …	endopeptidase activity,metal ion binding,metalloendopeptidase activity,metalloendopeptidase activity involved in amyloid precursor protein catabolic process,metallopeptidase activity,protein homodimerization activity,protein kinase binding,SH2 domain binding,SH3 domain binding	0	83968.1	1.94408e+06	952386
Q9D0L4	Q9D0L4	Adck1	Mus musculus	AarF domain-containing protein kinase 1	Q9D0L4	ADCK1_MOUSE	sp	extracellular region,integral component of mitochondrial membrane,mitochondrial inner membrane,mitochondrion	lipid homeostasis,mitochondrion organization,negative regulation of mitochondrial fusion,positive regulation of cristae formation	ATP binding,protein serine/threonine kinase activity	0	59735.9	29144.9	43913.8
Q6NSR3	Q6NSR3	Adck2	Mus musculus	Uncharacterized aarF domain-containing protein kinase 2	Q6NSR3	ADCK2_MOUSE	sp	integral component of membrane,mitochondrion		ATP binding,protein serine/threonine kinase activity	0	68677.4	587186	846423
Q9QYC0	Q9QYC0	Add1	Mus musculus	Alpha-adducin	Q9QYC0	ADDA_MOUSE	sp	adherens junction,cytoplasm,cytoskeleton,dendrite,dendritic spine,F-actin capping protein complex,membrane,nuclear body,nucleoplasm,nucleus,perinuclear region of cytoplasm,plasma membrane,plasma membrane raft,postsynaptic density,synapse	actin filament bundle assembly,barbed-end actin filament capping,cell morphogenesis,cellular response to calcium ion,cellular response to retinoic acid,cell volume homeostasis,erythrocyte differentiation,hemoglobin metabolic process,homeostasis of number of cells within a tissue,in utero embryonic development,multicellular organism growth,negative regulation of actin filament polymerization,posit…	actin filament binding,calmodulin binding,protein heterodimerization activity,protein homodimerization activity,spectrin binding,structural constituent of cytoskeleton,structural molecule activity,T cell receptor binding,transcription factor binding	0	80646.5	83740.5	126391
Q8K209	Q8K209	Adgrg1	Mus musculus	Adhesion G-protein coupled receptor G1	Q8K209	AGRG1_MOUSE	sp	extracellular region,glial limiting end-foot,integral component of plasma membrane,membrane raft	adenylate cyclase-activating G-protein coupled receptor signaling pathway,angiogenesis,brain development,cell adhesion,cell migration,cell surface receptor signaling pathway,cerebral cortex radial glia guided migration,cerebral cortex regionalization,layer formation in cerebral cortex,negative regulation of cell proliferation,negative regulation of neuron migration,positive regulation of cell adh…	collagen binding,extracellular matrix binding,G-protein coupled receptor activity,heparin binding	0	77255.1	106954	118818
P00329	P00329	Adh1	Mus musculus	Alcohol dehydrogenase 1	P00329	ADH1_MOUSE	sp	cytosol,mitochondrion,nucleoplasm,plasma membrane	acetaldehyde biosynthetic process,behavioral response to ethanol,ethanol catabolic process,ethanol oxidation,response to retinoic acid,response to steroid hormone,response to testosterone,retinoic acid metabolic process,retinoid metabolic process,retinol metabolic process	alcohol dehydrogenase (NAD) activity,alcohol dehydrogenase activity, zinc-dependent,drug binding,ethanol binding,identical protein binding,NAD binding,retinol dehydrogenase activity,zinc ion binding	0	39771.4	18646.4	21777.826171875
P28474	P28474	Adh5	Mus musculus	Alcohol dehydrogenase class-3	P28474	ADHX_MOUSE	sp	cytoplasm,cytosol,mitochondrion,nucleus	ethanol catabolic process,ethanol oxidation,fatty acid omega-oxidation,formaldehyde catabolic process,peptidyl-cysteine S-nitrosylation,positive regulation of blood pressure,respiratory system process,response to lipopolysaccharide,response to nitrosative stress,response to redox state,retinoid metabolic process	alcohol dehydrogenase (NAD) activity,alcohol dehydrogenase activity, zinc-dependent,fatty acid binding,formaldehyde dehydrogenase activity,identical protein binding,S-(hydroxymethyl)glutathione dehydrogenase activity,zinc ion binding	0	39547.7	1.83317e+06	3025048
P55264	P55264	Adk	Mus musculus	Adenosine kinase	P55264	ADK_MOUSE	sp	cytoplasm,cytosol,nucleoplasm,nucleus	adenosine metabolic process,AMP salvage,dATP biosynthetic process,positive regulation of cardiac muscle hypertrophy,positive regulation of T cell proliferation,purine ribonucleoside salvage,type B pancreatic cell proliferation	adenosine kinase activity,ATP binding,metal ion binding	0	40148.8	1.08133e+06	1.12713e+06
Q6PDY2	Q6PDY2	Ado	Mus musculus	2-aminoethanethiol dioxygenase	Q6PDY2	AEDO_MOUSE	sp	mitochondrion		cysteamine dioxygenase activity,metal ion binding	0	28372.4	128900	128790
Q8VDL4	Q8VDL4	Adpgk	Mus musculus	ADP-dependent glucokinase	Q8VDL4	ADPGK_MOUSE	sp	endoplasmic reticulum,extracellular region	glucose metabolic process,glycolytic process	ADP-specific glucokinase activity,metal ion binding	0	53902.5	373969	423025
P54923	P54923	Adprh	Mus musculus	ADP-ribosylhydrolase ARH1	P54923	ADPRH_MOUSE	sp	cytosol,extracellular space	cellular protein modification process,protein de-ADP-ribosylation	ADP-ribosylarginine hydrolase activity,magnesium ion binding,potassium ion binding	0	40068.3	993493	1.06534e+06
Q8CG72	Q8CG72	Adprs	Mus musculus	ADP-ribosylhydrolase ARH3	Q8CG72	ADPRS_MOUSE	sp	cytoplasm,mitochondrial matrix,mitochondrion,nuclear body,nucleoplasm,nucleus,site of DNA damage	cellular response to superoxide,DNA repair,peptidyl-serine ADP-deribosylation	ADP-ribosylserine hydrolase activity,hydrolase activity, hydrolyzing O-glycosyl compounds,magnesium ion binding,O-acetyl-ADP-ribose deacetylase activity,poly(ADP-ribose) glycohydrolase activity	0	39414.2	207525	89865.5
Q9JKV1	Q9JKV1	Adrm1	Mus musculus	Proteasomal ubiquitin receptor ADRM1	Q9JKV1	ADRM1_MOUSE	sp	cytosol,nucleoplasm,plasma membrane,proteasome complex,proteasome regulatory particle, lid subcomplex	adipose tissue development,follicle-stimulating hormone signaling pathway,oogenesis,ovarian follicle development,positive regulation of growth hormone receptor signaling pathway,proteasome assembly,regulation of T cell differentiation in thymus,seminiferous tubule development,Sertoli cell development,spermatid development,thymus development,transcription elongation from RNA polymerase II promoter…	endopeptidase activator activity,protease binding,proteasome binding,ubiquitin binding	0	42060.1	1.1792e+06	1.62723e+06
P54822	P54822	Adsl	Mus musculus	Adenylosuccinate lyase	P54822	PUR8_MOUSE	sp	cytosol,mitochondrion,macromolecular complex	'de novo' AMP biosynthetic process,'de novo' IMP biosynthetic process,aerobic respiration,AMP biosynthetic process,purine nucleotide metabolic process,response to hypoxia,response to muscle activity,response to nutrient,response to starvation,ribonucleoside monophosphate biosynthetic process	(S)-2-(5-amino-1-(5-phospho-D-ribosyl)imidazole-4-carboxamido)succinate AMP-lyase (fumarate-forming) activity,identical protein binding,N6-(1,2-dicarboxyethyl)AMP AMP-lyase (fumarate-forming) activity	0	54866.2	526751	534726
P28650	P28650	Adss1	Mus musculus	Adenylosuccinate synthetase isozyme 1	P28650	PURA1_MOUSE	sp	cytoplasm,membrane	'de novo' AMP biosynthetic process,AMP biosynthetic process,aspartate metabolic process,cellular response to drug,cellular response to electrical stimulus,glutamine metabolic process,IMP metabolic process,purine nucleotide metabolic process,purine ribonucleoside monophosphate biosynthetic process,response to muscle activity,response to starvation	actin filament binding,adenylosuccinate synthase activity,GTPase activity,GTP binding,identical protein binding,magnesium ion binding	0	50254.4	19338.6	22769.6
P46664	P46664	Adss2	Mus musculus	Adenylosuccinate synthetase isozyme 2	P46664	PURA2_MOUSE	sp	cytoplasm,cytosol,mitochondrion,plasma membrane	'de novo' AMP biosynthetic process,AMP biosynthetic process,aspartate metabolic process,cellular response to electrical stimulus,IMP metabolic process,purine nucleotide biosynthetic process,response to ammonium ion,response to purine-containing compound	adenylosuccinate synthase activity,GTP binding,magnesium ion binding	0	50021	5.1544e+06	4.89021e+06
Q5DTU0	Q5DTU0	Afap1l2	Mus musculus	Actin filament-associated protein 1-like 2	Q5DTU0	AF1L2_MOUSE	sp	cytoplasm,cytosol,plasma membrane	inflammatory response,positive regulation of epidermal growth factor receptor signaling pathway,positive regulation of interleukin-8 production,positive regulation of transcription, DNA-templated,regulation of interleukin-6 production,regulation of mitotic cell cycle	protein tyrosine kinase activator activity,SH2 domain binding,SH3 domain binding,signaling adaptor activity	0	92174.7	1.84198e+06	2.94938e+06
Q9QZQ1	Q9QZQ1	Afdn	Mus musculus	Afadin	Q9QZQ1	AFAD_MOUSE	sp	adherens junction,apical junction complex,apical part of cell,axon,cell-cell contact zone,cell-cell junction,cell junction,cytoplasm,cytosol,nuclear speck,nucleoplasm,plasma membrane,pore complex,somatodendritic compartment,occluding junction	adherens junction maintenance,bicellular tight junction assembly,brain morphogenesis,cell-cell adhesion mediated by cadherin,cerebral cortex development,dendrite arborization,establishment of endothelial intestinal barrier,establishment of protein localization to plasma membrane,homeostasis of number of cells,negative regulation of cell migration,neuroepithelial cell differentiation,pore complex …	actin filament binding,cell adhesion molecule binding,LIM domain binding,Ras GTPase binding	0	206499	1.13861e+06	1.34525e+06
Q920A7	Q920A7	Afg3l1	Mus musculus	AFG3-like protein 1	Q920A7	AFG31_MOUSE	sp	m-AAA complex,mitochondrial inner membrane,mitochondrion	cristae formation,mitochondrial fusion,mitochondrial protein processing,mitochondrion organization,macromolecular complex assembly,protein processing	ATP binding,metalloendopeptidase activity,zinc ion binding	0	87046.7	298808	291167
Q8JZQ2	Q8JZQ2	Afg3l2	Mus musculus	AFG3-like protein 2	Q8JZQ2	AFG32_MOUSE	sp	m-AAA complex,mitochondrial inner membrane,mitochondrion	axonogenesis,calcium ion transmembrane import into mitochondrion,cristae formation,membrane protein proteolysis,mitochondrial calcium ion homeostasis,mitochondrial fusion,mitochondrial protein processing,mitochondrion organization,muscle fiber development,myelination,nerve development,neuromuscular junction development,protein autoprocessing,macromolecular complex assembly,protein processing,prot…	ATP binding,metalloendopeptidase activity,metallopeptidase activity,zinc ion binding	0	89518.8	992920	883546
Q8K2K6	Q8K2K6	Agfg1	Mus musculus	Arf-GAP domain and FG repeat-containing protein 1	Q8K2K6	AGFG1_MOUSE	sp	cell projection,cytoplasmic vesicle,intracellular membrane-bounded organelle,neuronal cell body,nucleus	acrosome assembly,intermediate filament organization,multicellular organism development,spermatid nucleus differentiation	DNA binding,GTPase activator activity,metal ion binding	0	58042.8	104749	112531
Q80WC7	Q80WC7	Agfg2	Mus musculus	Arf-GAP domain and FG repeat-containing protein 2	Q80WC7	AGFG2_MOUSE	sp			GTPase activator activity,metal ion binding	0	48968	35236.2	51019.6
Q9ESW4	Q9ESW4	Agk	Mus musculus	Acylglycerol kinase, mitochondrial	Q9ESW4	AGK_MOUSE	sp	cytoplasm,integral component of mitochondrial inner membrane,intracellular membrane-bounded organelle,membrane,mitochondrial inner membrane,mitochondrial intermembrane space,mitochondrial membrane,mitochondrion,mitochondrial inner membrane protein insertion complex	ceramide biosynthetic process,glycerolipid metabolic process,lipid phosphorylation,phosphorylation,protein import into mitochondrial inner membrane,sphingolipid metabolic process,sphingosine biosynthetic process	acylglycerol kinase activity,ATP binding,ceramide kinase activity,D-erythro-sphingosine kinase activity,diacylglycerol kinase activity,dihydroceramide kinase activity,lipid kinase activity,NAD+ kinase activity	0	46976	37135.7	70334.2
O35083	O35083	Agpat1	Mus musculus	1-acyl-sn-glycerol-3-phosphate acyltransferase alpha	O35083	PLCA_MOUSE	sp	endoplasmic reticulum,endoplasmic reticulum membrane,integral component of membrane	CDP-diacylglycerol biosynthetic process,phosphatidic acid biosynthetic process,positive regulation of cytokine production	1-acylglycerol-3-phosphate O-acyltransferase activity	0	31709.3	36604.2	29648.9
Q8K3K7	Q8K3K7	Agpat2	Mus musculus	1-acyl-sn-glycerol-3-phosphate acyltransferase beta	Q8K3K7	PLCB_MOUSE	sp	endoplasmic reticulum,endoplasmic reticulum membrane,integral component of membrane	CDP-diacylglycerol biosynthetic process,epidermis development,phosphatidic acid biosynthetic process,phospholipid biosynthetic process,positive regulation of cytokine production,response to drug	1-acylglycerol-3-phosphate O-acyltransferase activity	0	31010.6	380076	318945
Q9D517	Q9D517	Agpat3	Mus musculus	1-acyl-sn-glycerol-3-phosphate acyltransferase gamma	Q9D517	PLCC_MOUSE	sp	endomembrane system,endoplasmic reticulum,endoplasmic reticulum membrane,integral component of membrane,nuclear envelope	CDP-diacylglycerol biosynthetic process	1-acylglycerol-3-phosphate O-acyltransferase activity,lysophosphatidic acid acyltransferase activity,transferase activity, transferring acyl groups	0	43295.8	64755.3	48853.3
Q9D1E8	Q9D1E8	Agpat5	Mus musculus	1-acyl-sn-glycerol-3-phosphate acyltransferase epsilon	Q9D1E8	PLCE_MOUSE	sp	endomembrane system,endoplasmic reticulum membrane,integral component of membrane,mitochondrion,nuclear envelope	acylglycerol metabolic process,CDP-diacylglycerol biosynthetic process,hematopoietic progenitor cell differentiation	1-acylglycerol-3-phosphate O-acyltransferase activity,transferase activity, transferring acyl groups	0	42202.3	65361.5	85537.7
Q8C0I1	Q8C0I1	Agps	Mus musculus	Alkyldihydroxyacetonephosphate synthase, peroxisomal	Q8C0I1	ADAS_MOUSE	sp	mitochondrion,nucleolus,peroxisomal matrix,peroxisomal membrane,peroxisome	ether lipid biosynthetic process,lipid biosynthetic process	alkylglycerone-phosphate synthase activity,FAD binding,oxidoreductase activity	0	71683.5	293102	279643
O88312	O88312	Agr2	Mus musculus	Anterior gradient protein 2 homolog	O88312	AGR2_MOUSE	sp	endoplasmic reticulum,extracellular space,mitochondrion	digestive tract morphogenesis,lung goblet cell differentiation,mucus secretion,negative regulation of cell death,positive regulation of cell-substrate adhesion,positive regulation of developmental growth,positive regulation of epidermal growth factor receptor signaling pathway,positive regulation of gene expression,positive regulation of IRE1-mediated unfolded protein response,positive regulation…	dystroglycan binding,epidermal growth factor receptor binding,identical protein binding	0	19920	92350.9	196126
Q8R3W7	Q8R3W7	Agr3	Mus musculus	Anterior gradient protein 3	Q8R3W7	AGR3_MOUSE	sp	endoplasmic reticulum,intracellular membrane-bounded organelle	negative regulation of cell death	dystroglycan binding	0	19081.1	127104	123720
Q8CJF7	Q8CJF7	Ahctf1	Mus musculus	Protein ELYS	Q8CJF7	ELYS_MOUSE	sp	chromatin,condensed chromosome kinetochore,cytoplasm,nuclear matrix,nuclear membrane,nuclear pore outer ring,nucleoplasm,nucleus	cell cycle,cell division,hemopoiesis,mRNA transport,nuclear pore complex assembly,protein transport,regulation of cytokinesis,regulation of transcription, DNA-templated	DNA binding,transcription factor activity, sequence-specific DNA binding	0	247646	65263.4	104464
P50247	P50247	Ahcy	Mus musculus	Adenosylhomocysteinase	P50247	SAHH_MOUSE	sp	cytosol,melanosome,neuron projection,nucleus	chronic inflammatory response to antigenic stimulus,circadian sleep/wake cycle,one-carbon metabolic process,response to nutrient,S-adenosylhomocysteine catabolic process,S-adenosylmethionine cycle	adenosylhomocysteinase activity,adenyl nucleotide binding,copper ion binding,identical protein binding,NAD binding,protein self-association	0	47688.2	1.24922e+06	1.01854e+06
Q80SW1	Q80SW1	Ahcyl1	Mus musculus	S-adenosylhomocysteine hydrolase-like protein 1	Q80SW1	SAHH2_MOUSE	sp	apical plasma membrane,cytoplasm,cytosol,endoplasmic reticulum,intracellular membrane-bounded organelle,ER-mitochondrion membrane contact site	angiotensin-activated signaling pathway,apoptotic process,epithelial fluid transport,mitochondrion-ER tethering,mRNA polyadenylation,one-carbon metabolic process,positive regulation of sodium ion transport,protein export from nucleus,regulation of anion transport,regulation of ion transmembrane transporter activity,regulation of mRNA 3'-end processing,response to calcium ion,S-adenosylmethionine …	identical protein binding,RNA binding	0	58951.4	157821	140199
Q68FL4	Q68FL4	Ahcyl2	Mus musculus	Putative adenosylhomocysteinase 3	Q68FL4	SAHH3_MOUSE	sp	cytosol,endoplasmic reticulum,intracellular membrane-bounded organelle,neuron projection	one-carbon metabolic process,S-adenosylmethionine cycle	hydrolase activity	0	66899.4	345625	250794
Q8BK64	Q8BK64	Ahsa1	Mus musculus	Activator of 90 kDa heat shock protein ATPase homolog 1	Q8BK64	AHSA1_MOUSE	sp	cytoplasm,cytosol,endoplasmic reticulum	positive regulation of ATPase activity,protein folding	ATPase activator activity,chaperone binding,Hsp90 protein binding	0	38117.1	2.16222e+06	2422597
Q8N9S3	Q8N9S3	Ahsa2	Mus musculus	Activator of 90 kDa heat shock protein ATPase homolog 2	Q8N9S3	AHSA2_MOUSE	sp	cytosol	positive regulation of ATPase activity,protein folding	ATPase activator activity,chaperone binding,Hsp90 protein binding	0	37648.2	58408.5	56593.1
Q8C4Q6	Q8C4Q6	Aida	Mus musculus	Axin interactor, dorsalization-associated protein	Q8C4Q6	AIDA_MOUSE	sp	cytoplasm,membrane	determination of ventral identity,dorsal/ventral pattern formation,negative regulation of determination of dorsal identity,negative regulation of JNK cascade,negative regulation of JUN kinase activity,negative regulation of protein complex assembly,regulation of protein complex assembly	phosphatidylinositol binding,protein domain specific binding	0	34888	60028.1	33313.5
Q9Z0X1	Q9Z0X1	Aifm1	Mus musculus	Apoptosis-inducing factor 1, mitochondrial	Q9Z0X1	AIFM1_MOUSE	sp	cytoplasm,cytosol,mitochondrial inner membrane,mitochondrial intermembrane space,mitochondrial outer membrane,mitochondrion,nucleus,perinuclear region of cytoplasm	activation of cysteine-type endopeptidase activity involved in apoptotic process,apoptotic mitochondrial changes,apoptotic process,cellular response to aldosterone,cellular response to estradiol stimulus,cellular response to hydrogen peroxide,cellular response to nitric oxide,cellular response to oxygen-glucose deprivation,intrinsic apoptotic signaling pathway in response to endoplasmic reticulum…	DNA binding,electron-transferring-flavoprotein dehydrogenase activity,FAD binding,NAD(P)H oxidase activity,oxidoreductase activity, acting on NAD(P)H,protein dimerization activity	0	66765.5	1.31772e+06	1.11438e+06
P31230	P31230	Aimp1	Mus musculus	Aminoacyl tRNA synthase complex-interacting multifunctional protein 1	P31230	AIMP1_MOUSE	sp	aminoacyl-tRNA synthetase multienzyme complex,cell surface,cytosol,endoplasmic reticulum,extracellular space,Golgi apparatus,nucleus	angiogenesis,apoptotic process,cell-cell signaling,inflammatory response,leukocyte migration,negative regulation of endothelial cell proliferation,positive regulation of glucagon secretion,translation	cytokine activity,GTPase binding,protein homodimerization activity,tRNA binding	0	33997.2	329941	301774
Q8R010	Q8R010	Aimp2	Mus musculus	Aminoacyl tRNA synthase complex-interacting multifunctional protein 2	Q8R010	AIMP2_MOUSE	sp	aminoacyl-tRNA synthetase multienzyme complex,cytosol,nucleus	apoptotic process,negative regulation of cell proliferation,positive regulation of aminoacyl-tRNA ligase activity,positive regulation of neuron death,positive regulation of protein ubiquitination,macromolecular complex assembly,translation,Type II pneumocyte differentiation	binding, bridging	0	35377.6	564081	504622
O08915	O08915	Aip	Mus musculus	AH receptor-interacting protein	O08915	AIP_MOUSE	sp	aryl hydrocarbon receptor complex,cytosol,membrane,plasma membrane	negative regulation of cyclic-nucleotide phosphodiesterase activity,protein maturation by protein folding,protein targeting to mitochondrion,regulation of protein kinase A signaling,xenobiotic metabolic process	aryl hydrocarbon receptor binding,GAF domain binding,peptidyl-prolyl cis-trans isomerase activity,transcription cofactor activity,unfolded protein binding	0	37604.9	678309	550757
Q9WTP6	Q9WTP6	Ak2	Mus musculus	Adenylate kinase 2, mitochondrial	Q9WTP6	KAD2_MOUSE	sp	cytoplasm,cytosol,mitochondrial inner membrane,mitochondrial intermembrane space,mitochondrion,nucleus,sperm flagellum,sperm mitochondrial sheath	ADP biosynthetic process,AMP metabolic process,ATP metabolic process,dATP metabolic process,nucleoside diphosphate metabolic process,purine nucleotide metabolic process	adenylate kinase activity,ATP binding	0	26468.7	3.39771e+06	2.54709e+06
Q9WUR9	Q9WUR9	Ak4	Mus musculus	Adenylate kinase 4, mitochondrial	Q9WUR9	KAD4_MOUSE	sp	cytoplasm,mitochondrial matrix,mitochondrion	ADP biosynthetic process,AMP metabolic process,ATP metabolic process,brain development,cellular response to hypoxia,GTP metabolic process,liver development,nucleoside diphosphate phosphorylation,nucleoside triphosphate biosynthetic process,purine nucleotide metabolic process,regulation of ATP biosynthetic process,regulation of oxidative phosphorylation,response to drug	adenylate kinase activity,ATP binding,GTP binding,nucleoside diphosphate kinase activity,nucleoside triphosphate adenylate kinase activity	0	25061.7	7311754	3263430
O08715	O08715	Akap1	Mus musculus	A-kinase anchor protein 1, mitochondrial	O08715	AKAP1_MOUSE	sp	endoplasmic reticulum,integral component of membrane,lipid particle,mitochondrial crista,mitochondrial outer membrane,mitochondrion,neuromuscular junction,postsynaptic membrane	antiviral innate immune response,negative regulation of cardiac muscle hypertrophy,negative regulation of protein dephosphorylation,negative regulation of protein import into nucleus,regulation of protein kinase A signaling	beta-tubulin binding,microtubule binding,binding, bridging,protein kinase A regulatory subunit binding,protein kinase binding,protein phosphatase 2B binding,protein phosphatase binding,RNA binding	0	92194.7	435934	234174
Q9WTQ5	Q9WTQ5	Akap12	Mus musculus	A-kinase anchor protein 12	Q9WTQ5	AKA12_MOUSE	sp	cytoplasm,cytoskeleton,cytosol,neuronal cell body,plasma membrane,Schaffer collateral - CA1 synapse	adenylate cyclase-inhibiting G-protein coupled receptor signaling pathway,cellular response to interleukin-1,cellular response to tumor necrosis factor,hepatic stellate cell activation,modulation of synaptic transmission,negative regulation of vascular permeability,positive regulation of ERK1 and ERK2 cascade,positive regulation of hepatic stellate cell migration,positive regulation of nitric-oxi…	adenylate cyclase binding,calmodulin binding,protein kinase A binding,receptor signaling complex scaffold activity	0	180695	955860	1.04723e+06
E9Q394	E9Q394	Akap13	Mus musculus	A-kinase anchor protein 13	E9Q394	AKP13_MOUSE	sp	cell cortex,cortical actin cytoskeleton,cytosol,membrane,nucleus,perinuclear region of cytoplasm	adrenergic receptor signaling pathway involved in heart process,adrenergic receptor signaling pathway,bone development,cardiac muscle cell differentiation,cell growth involved in cardiac muscle cell development,G-protein coupled receptor signaling pathway,heart development,nuclear export,positive regulation of I-kappaB kinase/NF-kappaB signaling,positive regulation of MAP kinase activity,positive…	cAMP-dependent protein kinase activity,MAP-kinase scaffold activity,metal ion binding,binding, bridging,protein kinase A binding,Rho GTPase binding,Rho guanyl-nucleotide exchange factor activity	0	303976	1.51374e+06	569472
B1AXD8	B1AXD8	Akirin2	Mus musculus	Akirin-2	B1AXD8	AKIR2_MOUSE	sp	nucleoplasm,nucleus,transcriptional repressor complex	embryo development ending in birth or egg hatching,innate immune response,negative regulation of gene expression,negative regulation of transcription, DNA-templated,negative regulation of transcription from RNA polymerase II promoter,positive regulation of cell proliferation,positive regulation of endopeptidase activity,positive regulation of interleukin-6 production,positive regulation of transc…	enzyme binding,identical protein binding	0	22113.1	634895	583909
Q9JII6	Q9JII6	Akr1a1	Mus musculus	Aldo-keto reductase family 1 member A1	Q9JII6	AK1A1_MOUSE	sp	apical plasma membrane,cytosol	aldehyde catabolic process,cellular detoxification of aldehyde,daunorubicin metabolic process,D-glucuronate catabolic process,doxorubicin metabolic process,L-ascorbic acid biosynthetic process	alcohol dehydrogenase (NADP+) activity,alditol:NADP+ 1-oxidoreductase activity,allyl-alcohol dehydrogenase activity,glucuronolactone reductase activity,L-glucuronate reductase activity,mevaldate reductase (NADPH) activity,oxidoreductase activity	0	36586.9	3.75959e+06	3.98063e+06
P45376	P45376	Akr1b1	Mus musculus	Aldo-keto reductase family 1 member B1	P45376	ALDR_MOUSE	sp	cytosol,extracellular space,mast cell granule,nucleoplasm,paranodal junction,perinuclear region of cytoplasm,cell projection cytoplasm,Schmidt-Lanterman incisure,Schwann cell microvillus	cellular hyperosmotic salinity response,cellular response to hydrogen peroxide,cellular response to methylglyoxal,cellular response to peptide,daunorubicin metabolic process,doxorubicin metabolic process,epithelial cell maturation,inner medullary collecting duct development,maternal process involved in female pregnancy,metanephric collecting duct development,monosaccharide metabolic process,napht…	alcohol dehydrogenase (NADP+) activity,alditol:NADP+ 1-oxidoreductase activity,allyl-alcohol dehydrogenase activity,glyceraldehyde oxidoreductase activity,NADP-retinol dehydrogenase activity,oxidoreductase activity,retinal dehydrogenase activity	0	35732.2	12848136	15834566
P45377	P45377	Akr1b8	Mus musculus	Aldose reductase-related protein 2	P45377	ALD2_MOUSE	sp	cytosol,mitochondrion	cellular detoxification of aldehyde,daunorubicin metabolic process,doxorubicin metabolic process,farnesol catabolic process,retinoid metabolic process	alcohol dehydrogenase (NADP+) activity,alditol:NADP+ 1-oxidoreductase activity,geranylgeranyl reductase activity,indanol dehydrogenase activity,NADP-retinol dehydrogenase activity,oxidoreductase activity,retinal dehydrogenase activity	0	36120.5	2.62798e+06	2.61647e+06
Q9DCT1	Q9DCT1	Akr1e2	Mus musculus	1,5-anhydro-D-fructose reductase	Q9DCT1	AKCL2_MOUSE	sp	cytosol,Golgi apparatus,nucleoplasm	oxidation-reduction process	1,5-anhydro-D-fructose reductase activity,alcohol dehydrogenase (NADP+) activity,alditol:NADP+ 1-oxidoreductase activity,oxidoreductase activity	0	34460.7	224524	345169
Q8CG76	Q8CG76	Akr7a2	Mus musculus	Aflatoxin B1 aldehyde reductase member 2	Q8CG76	ARK72_MOUSE	sp	cytoplasm,cytosol,Golgi apparatus,mitochondrion,nuclear envelope	daunorubicin metabolic process,doxorubicin metabolic process	alditol:NADP+ 1-oxidoreductase activity,phenanthrene-9,10-epoxide hydrolase activity	0	40612.1	1.63814e+06	1873240
Q9D1F4	Q9D1F4	Akt1s1	Mus musculus	Proline-rich AKT1 substrate 1	Q9D1F4	AKTS1_MOUSE	sp	cytoplasm,cytosol,nucleus,macromolecular complex	negative regulation of cell size,negative regulation of protein kinase activity,negative regulation of TOR signaling,neurotrophin TRK receptor signaling pathway,Notch signaling pathway,regulation of apoptotic process,regulation of neuron apoptotic process		0	27483.4	352581	48245.5
Q9WUA6	Q9WUA6	Akt3	Mus musculus	RAC-gamma serine/threonine-protein kinase	Q9WUA6	AKT3_MOUSE	sp	cytoplasm,nucleus,plasma membrane	brain morphogenesis,cellular response to insulin stimulus,homeostasis of number of cells within a tissue,intracellular signal transduction,mitochondrial genome maintenance,negative regulation of cellular senescence,peptidyl-serine phosphorylation,peptidyl-threonine phosphorylation,positive regulation of angiogenesis,positive regulation of artery morphogenesis,positive regulation of blood vessel e…	ATP binding,protein kinase activity,protein kinase C binding,protein serine/threonine kinase activity	0	55714.4	110288	102172
Q64362	Q64362	Aktip	Mus musculus	AKT-interacting protein	Q64362	AKTIP_MOUSE	sp	cytosol,FHF complex,HOPS complex,nucleus,plasma membrane	apoptotic process,early endosome to late endosome transport,endosome organization,endosome to lysosome transport,lysosome organization,positive regulation of protein binding,positive regulation of protein phosphorylation,protein polyubiquitination,protein transport	ubiquitin conjugating enzyme activity	0	32941.8	4801878528	136510
P10518	P10518	Alad	Mus musculus	Delta-aminolevulinic acid dehydratase	P10518	HEM2_MOUSE	sp	cytosol,extracellular space	cellular response to interleukin-4,cellular response to lead ion,heme biosynthetic process,negative regulation of proteasomal protein catabolic process,protein homooligomerization,protoporphyrinogen IX biosynthetic process,response to activity,response to aluminum ion,response to amino acid,response to arsenic-containing substance,response to cadmium ion,response to cobalt ion,response to drug,re…	identical protein binding,porphobilinogen synthase activity,proteasome core complex binding,zinc ion binding	0	36023.5	99095.9	115459
P07724	P07724	Alb	Mus musculus	Albumin	P07724	ALBU_MOUSE	sp	basement membrane,cytoplasm,endoplasmic reticulum,extracellular exosome,extracellular region,extracellular space,Golgi apparatus,myelin sheath,macromolecular complex	cellular response to starvation,maintenance of mitochondrion location,negative regulation of apoptotic process,positive regulation of circadian sleep/wake cycle, non-REM sleep	chaperone binding,DNA binding,drug binding,enterobactin binding,enzyme binding,exogenous protein binding,fatty acid binding,identical protein binding,oxygen binding,pyridoxal phosphate binding,toxic substance binding,zinc ion binding	0	68692.5	499500800	310838592
Q571I9	Q571I9	Aldh16a1	Mus musculus	Aldehyde dehydrogenase family 16 member A1	Q571I9	A16A1_MOUSE	sp			oxidoreductase activity, acting on the aldehyde or oxo group of donors, NAD or NADP as acceptor	0	84755.8	584298	643109
Q9CZS1	Q9CZS1	Aldh1b1	Mus musculus	Aldehyde dehydrogenase X, mitochondrial	Q9CZS1	AL1B1_MOUSE	sp	intracellular membrane-bounded organelle,mitochondrial matrix,mitochondrion,nucleoplasm	ethanol catabolic process	aldehyde dehydrogenase (NAD) activity,glyceraldehyde-3-phosphate dehydrogenase (NAD+) (non-phosphorylating) activity	0	57552.9	173308	129057
Q8R0Y6	Q8R0Y6	Aldh1l1	Mus musculus	Cytosolic 10-formyltetrahydrofolate dehydrogenase	Q8R0Y6	AL1L1_MOUSE	sp	cytosol,mitochondrion,macromolecular complex	10-formyltetrahydrofolate catabolic process,biosynthetic process,one-carbon metabolic process	aldehyde dehydrogenase (NAD) activity,aldehyde dehydrogenase (NADP+) activity,aldehyde dehydrogenase,formyltetrahydrofolate dehydrogenase activity,hydroxymethyl-, formyl- and related transferase activity,macromolecular complex binding	0	98709.2	317043	353958
P47738	P47738	Aldh2	Mus musculus	Aldehyde dehydrogenase, mitochondrial	P47738	ALDH2_MOUSE	sp	mitochondrial matrix,mitochondrion	acetaldehyde metabolic process,behavioral response to ethanol,cellular detoxification of aldehyde,ethanol catabolic process,intrinsic apoptotic signaling pathway in response to oxidative stress,negative regulation of apoptotic process,regulation of inflammatory response,regulation of reactive oxygen species metabolic process,response to organic cyclic compound	aldehyde dehydrogenase (NAD) activity,glyceraldehyde-3-phosphate dehydrogenase (NAD+) (non-phosphorylating) activity,identical protein binding,NAD binding,NADH binding	0	56537.5	9666303	7605260
P47740	P47740	Aldh3a2	Mus musculus	Aldehyde dehydrogenase family 3 member A2	P47740	AL3A2_MOUSE	sp	cytosol,endoplasmic reticulum,extrinsic component of endoplasmic reticulum membrane,integral component of membrane,intracellular membrane-bounded organelle,mitochondrial inner membrane,mitochondrion,nucleus,peroxisome	cellular aldehyde metabolic process,central nervous system development,epidermis development,fatty acid metabolic process,formaldehyde metabolic process,hexadecanal metabolic process,oxidation-reduction process,peripheral nervous system development,phytol metabolic process,response to reactive oxygen species,sesquiterpenoid metabolic process	3-chloroallyl aldehyde dehydrogenase activity,aldehyde dehydrogenase (NAD) activity,glyceraldehyde-3-phosphate dehydrogenase (NAD+) (non-phosphorylating) activity,long-chain-alcohol oxidase activity,long-chain-aldehyde dehydrogenase activity,medium-chain-aldehyde dehydrogenase activity,protein homodimerization activity	0	53970.8	318945	216045
Q8CHT0	Q8CHT0	Aldh4a1	Mus musculus	Delta-1-pyrroline-5-carboxylate dehydrogenase, mitochondrial	Q8CHT0	AL4A1_MOUSE	sp	mitochondrial matrix,mitochondrion	proline catabolic process to glutamate	1-pyrroline-5-carboxylate dehydrogenase activity,aldehyde dehydrogenase (NAD) activity,identical protein binding	0	61840.6	957593	869744
Q8BWF0	Q8BWF0	Aldh5a1	Mus musculus	Succinate-semialdehyde dehydrogenase, mitochondrial	Q8BWF0	SSDH_MOUSE	sp	mitochondrion	central nervous system development,gamma-aminobutyric acid catabolic process,gamma-aminobutyric acid metabolic process,glutamate metabolic process,neurotransmitter catabolic process,oxidation-reduction process,post-embryonic development,succinate metabolic process	carboxylic acid binding,identical protein binding,NAD binding,succinate-semialdehyde dehydrogenase (NAD+) activity,succinate-semialdehyde dehydrogenase	0	55968.2	281813	304984
Q9EQ20	Q9EQ20	Aldh6a1	Mus musculus	Methylmalonate-semialdehyde dehydrogenase [acylating], mitochondrial	Q9EQ20	MMSA_MOUSE	sp	mitochondrion,nucleoplasm	beta-alanine catabolic process,brown fat cell differentiation,thymine catabolic process,thymine metabolic process,valine catabolic process,valine metabolic process	malonate-semialdehyde dehydrogenase (acetylating) activity,methylmalonate-semialdehyde dehydrogenase (acylating) activity,thiolester hydrolase activity	0	57915.6	746700	548986
Q9DBF1	Q9DBF1	Aldh7a1	Mus musculus	Alpha-aminoadipic semialdehyde dehydrogenase	Q9DBF1	AL7A1_MOUSE	sp	cytosol,mitochondrion,nucleus	glycine betaine biosynthetic process from choline	betaine-aldehyde dehydrogenase activity,glyceraldehyde-3-phosphate dehydrogenase (NAD+) (non-phosphorylating) activity,identical protein binding,L-aminoadipate-semialdehyde dehydrogenase activity	0	58861.5	3.23894e+06	3.26872e+06
Q9JLJ2	Q9JLJ2	Aldh9a1	Mus musculus	4-trimethylaminobutyraldehyde dehydrogenase	Q9JLJ2	AL9A1_MOUSE	sp	cytosol,mitochondrion	carnitine biosynthetic process,carnitine metabolic process,cellular aldehyde metabolic process,neurotransmitter biosynthetic process,oxidation-reduction process,protein homotetramerization	4-trimethylammoniobutyraldehyde dehydrogenase activity,aldehyde dehydrogenase (NAD) activity,amine binding,aminobutyraldehyde dehydrogenase activity,glyceraldehyde-3-phosphate dehydrogenase (NAD+) (non-phosphorylating) activity,identical protein binding,NAD binding,oxidoreductase activity, acting on the aldehyde or oxo group of donors, NAD or NADP as acceptor	0	53514.7	9124760	10621809
P05064	P05064	Aldoa	Mus musculus	Fructose-bisphosphate aldolase A	P05064	ALDOA_MOUSE	sp	actin cytoskeleton,cytoplasm,cytosol,extracellular exosome,extracellular space,M band,membrane,mitochondrion,myelin sheath,nuclear heterochromatin,plasma membrane,macromolecular complex,sperm fibrous sheath,sperm head,Z disc	ATP biosynthetic process,binding of sperm to zona pellucida,fructose 1,6-bisphosphate metabolic process,fructose metabolic process,glycolytic process,glycolytic process through fructose-6-phosphate,methylglyoxal biosynthetic process,muscle cell cellular homeostasis,positive regulation of cell migration,protein homotetramerization,regulation of cell shape,striated muscle contraction	cytoskeletal protein binding,fructose binding,fructose-bisphosphate aldolase activity,identical protein binding,protease binding	0	39355.9	5.33327e+06	5188609
Q921Q3	Q921Q3	Alg1	Mus musculus	Chitobiosyldiphosphodolichol beta-mannosyltransferase	Q921Q3	ALG1_MOUSE	sp	endoplasmic reticulum,endoplasmic reticulum membrane,integral component of membrane	protein glycosylation	chitobiosyldiphosphodolichol beta-mannosyltransferase activity,mannosyltransferase activity	0	54417.4	111385	107066
Q3UGP8	Q3UGP8	Alg10b	Mus musculus	Putative Dol-P-Glc:Glc(2)Man(9)GlcNAc(2)-PP-Dol alpha-1,2-glucosyltransferase	Q3UGP8	AG10B_MOUSE	sp	endoplasmic reticulum,integral component of membrane,plasma membrane	auditory receptor cell development,dolichol-linked oligosaccharide biosynthetic process,potassium ion transmembrane transport,protein N-linked glycosylation,sensory perception of sound	dolichyl pyrophosphate Glc2Man9GlcNAc2 alpha-1,2-glucosyltransferase activity	0	55464.9	599876	605925
Q9D8C3	Q9D8C3	Alg13	Mus musculus	Putative bifunctional UDP-N-acetylglucosamine transferase and deubiquitinase ALG13	Q9D8C3	ALG13_MOUSE	sp	endoplasmic reticulum	dolichol-linked oligosaccharide biosynthetic process	N-acetylglucosaminyldiphosphodolichol N-acetylglucosaminyltransferase activity,thiol-dependent ubiquitinyl hydrolase activity	0	128664	151451	88933.3
Q9DBE8	Q9DBE8	Alg2	Mus musculus	Alpha-1,3/1,6-mannosyltransferase ALG2	Q9DBE8	ALG2_MOUSE	sp	actin cytoskeleton,cytoplasm,cytosol,endoplasmic reticulum,integral component of membrane,membrane,nucleus,perinuclear region of cytoplasm	dolichol-linked oligosaccharide biosynthetic process,oligosaccharide-lipid intermediate biosynthetic process,protein glycosylation in endoplasmic reticulum,response to calcium ion	alpha-1,3-mannosyltransferase activity,calcium-dependent protein binding,GDP-Man:Man1GlcNAc2-PP-Dol alpha-1,3-mannosyltransferase activity,GDP-Man:Man2GlcNAc2-PP-dolichol alpha-1,6-mannosyltransferase activity,protein heterodimerization activity,protein N-terminus binding	0	47404.9	59649.1	35432.9
Q8K2A8	Q8K2A8	Alg3	Mus musculus	Dol-P-Man:Man(5)GlcNAc(2)-PP-Dol alpha-1,3-mannosyltransferase	Q8K2A8	ALG3_MOUSE	sp	endoplasmic reticulum,endoplasmic reticulum membrane,integral component of endoplasmic reticulum membrane	protein glycosylation	alpha-1,3-mannosyltransferase activity,dol-P-Man:Man(5)GlcNAc(2)-PP-Dol alpha-1,3-mannosyltransferase activity	0	50185.5	4956.9736328125	NaN
Q9DB25	Q9DB25	Alg5	Mus musculus	Dolichyl-phosphate beta-glucosyltransferase	Q9DB25	ALG5_MOUSE	sp	endoplasmic reticulum membrane,integral component of membrane	determination of left/right symmetry,protein N-linked glycosylation	dolichyl-phosphate beta-glucosyltransferase activity	0	36790.9	2463719	100361
Q6P8H8	Q6P8H8	Alg8	Mus musculus	Probable dolichyl pyrophosphate Glc1Man9GlcNAc2 alpha-1,3-glucosyltransferase	Q6P8H8	ALG8_MOUSE	sp	endoplasmic reticulum membrane,integral component of membrane	oligosaccharide-lipid intermediate biosynthetic process,protein N-linked glycosylation,protein N-linked glycosylation via asparagine	alpha-1,3-mannosyltransferase activity,dolichyl pyrophosphate Glc1Man9GlcNAc2 alpha-1,3-glucosyltransferase activity	0	59534.7	154856	469252
Q3TSG4	Q3TSG4	Alkbh5	Mus musculus	RNA demethylase ALKBH5	Q3TSG4	ALKB5_MOUSE	sp	cytosol,Golgi apparatus,nuclear speck,nucleoplasm,nucleus	cell differentiation,mRNA export from nucleus,mRNA processing,oxidative single-stranded RNA demethylation,regulation of mRNA stability,response to hypoxia,spermatogenesis	oxidoreductase activity, acting on paired donors, with incorporation or reduction of molecular oxygen, 2-oxoglutarate as one donor, and incorporation of one atom each of oxygen into both donors,metal ion binding,oxidative RNA demethylase activity,RNA N6-methyladenosine dioxygenase activity	0	44411	283364	141965
Q9D6Z0	Q9D6Z0	Alkbh7	Mus musculus	Alpha-ketoglutarate-dependent dioxygenase alkB homolog 7, mitochondrial	Q9D6Z0	ALKB7_MOUSE	sp	mitochondrial matrix,mitochondrion	cellular response to DNA damage stimulus,fatty acid metabolic process,regulation of lipid storage,regulation of mitochondrial membrane permeability involved in programmed necrotic cell death	dioxygenase activity,metal ion binding	0	24970.4	72601.2	82659.7
P24823	P24823	Alpg	Mus musculus	Alkaline phosphatase, germ cell type	P24823	PPBN_MOUSE	sp	anchored component of membrane,myofibril,plasma membrane	dephosphorylation	alkaline phosphatase activity,metal ion binding	0	57201.9	112854	109368
P09242	P09242	Alpl	Mus musculus	Alkaline phosphatase, tissue-nonspecific isozyme	P09242	PPBT_MOUSE	sp	anchored component of membrane,extracellular matrix,extracellular membrane-bounded organelle,extracellular space,plasma membrane	cellular response to organic cyclic compound,cementum mineralization,dephosphorylation,developmental process involved in reproduction,endochondral ossification,response to antibiotic,response to glucocorticoid,response to lipopolysaccharide,response to vitamin D	alkaline phosphatase activity,metal ion binding,pyrophosphatase activity	0	57514.2	23325.896484375	34545.2
O09174	O09174	Amacr	Mus musculus	Alpha-methylacyl-CoA racemase	O09174	AMACR_MOUSE	sp	cytoplasm,intracellular membrane-bounded organelle,mitochondrion,peroxisome,plasma membrane	bile acid biosynthetic process,bile acid metabolic process,fatty acid metabolic process,isoprenoid catabolic process	alpha-methylacyl-CoA racemase activity,CoA-transferase activity,receptor binding	0	41704	276166	209570
A2AH22	A2AH22	Ambra1	Mus musculus	Activating molecule in BECN1-regulated autophagy protein 1	A2AH22	AMRA1_MOUSE	sp	autophagosome,axoneme,cytoplasm,cytosol,intracellular membrane-bounded organelle,mitochondrion,phagocytic vesicle	autophagosome assembly,autophagy,mitophagy,cell differentiation,cellular response to starvation,macromitophagy,negative regulation of cardiac muscle cell apoptotic process,negative regulation of cell proliferation,negative regulation of neuron apoptotic process,neural tube development,positive regulation of autophagy,positive regulation of phosphatidylinositol 3-kinase activity,response to mitoch…	GTPase binding,ubiquitin protein ligase binding	0	142879	23659434	16042.8056640625
Q8JZV7	Q8JZV7	Amdhd2	Mus musculus	N-acetylglucosamine-6-phosphate deacetylase	Q8JZV7	NAGA_MOUSE	sp		carbohydrate metabolic process,N-acetylglucosamine catabolic process,N-acetylneuraminate catabolic process	metal ion binding,N-acetylgalactosamine-6-phosphate deacetylase activity,N-acetylglucosamine-6-phosphate deacetylase activity	0	43500.6	84367.1	92609.8
Q9R049	Q9R049	Amfr	Mus musculus	E3 ubiquitin-protein ligase AMFR	Q9R049	AMFR_MOUSE	sp	cytoplasm,cytosol,dendrite,Derlin-1 retrotranslocation complex,endoplasmic reticulum,endoplasmic reticulum membrane,Golgi apparatus,growth cone,integral component of endoplasmic reticulum membrane,integral component of plasma membrane,neuronal cell body,nucleus,perinuclear region of cytoplasm,macromolecular complex,ubiquitin ligase complex	aging,cellular process,endoplasmic reticulum unfolded protein response,learning or memory,negative regulation of canonical Wnt signaling pathway,positive regulation of protein binding,protein autoubiquitination,protein K48-linked ubiquitination,protein polyubiquitination,protein ubiquitination,regulation of SREBP signaling pathway,ER-associated ubiquitin-dependent protein catabolic process,ubiqui…	BAT3 complex binding,chaperone binding,identical protein binding,metal ion binding,nucleotide binding,protein binding, bridging,signaling receptor activity,ubiquitin protein ligase activity,ubiquitin-protein transferase activity,ubiquitin-specific protease binding,ubiquitin-ubiquitin ligase activity	0	73105.2	28864.8	58245.8
B8JKV0	B8JKV0	Amn1	Mus musculus	Protein AMN1 homolog	B8JKV0	AMN1_MOUSE	sp	SCF ubiquitin ligase complex	SCF-dependent proteasomal ubiquitin-dependent protein catabolic process,ubiquitin-dependent protein catabolic process		0	28466.4	769908	417498
Q9DBT5	Q9DBT5	Ampd2	Mus musculus	AMP deaminase 2	Q9DBT5	AMPD2_MOUSE	sp	cytosol	AMP metabolic process,ATP metabolic process,cholesterol homeostasis,cyclic purine nucleotide metabolic process,energy homeostasis,glomerular visceral epithelial cell development,GTP metabolic process,IMP biosynthetic process,IMP salvage,nucleotide metabolic process	AMP deaminase activity,identical protein binding,metal ion binding	0	92023.9	228168	464122
O08739	O08739	Ampd3	Mus musculus	AMP deaminase 3	O08739	AMPD3_MOUSE	sp	cytosol	ADP metabolic process,AMP metabolic process,ATP metabolic process,energy homeostasis,erythrocyte homeostasis,GTP metabolic process,IMP biosynthetic process,IMP salvage	AMP deaminase activity,metal ion binding	0	88652.3	135988	82690.7
Q8K1C0	Q8K1C0	Angel2	Mus musculus	Protein angel homolog 2	Q8K1C0	ANGE2_MOUSE	sp	Cajal body,cytoplasm	3'-UTR-mediated mRNA stabilization,negative regulation of mitotic cell cycle	3'-5'-exoribonuclease activity,mRNA 3'-UTR binding	0	62412.9	20083.7	25027.181640625
Q810B6	Q810B6	Ankfy1	Mus musculus	Rabankyrin-5	Q810B6	ANFY1_MOUSE	sp	cytosol,early endosome,endosome,endosome membrane,intracellular membrane-bounded organelle,macropinosome,membrane,retromer complex	endocytosis,endosomal transport,endosomal vesicle fusion,Golgi to lysosome transport,positive regulation of pinocytosis,retrograde transport, endosome to Golgi	metal ion binding,phosphatidylinositol phosphate binding,Rab GTPase binding	0	128653	192252	212551
Q6P1H6	Q6P1H6	Ankle2	Mus musculus	Ankyrin repeat and LEM domain-containing protein 2	Q6P1H6	ANKL2_MOUSE	sp	endoplasmic reticulum,integral component of endoplasmic reticulum membrane	cell division,central nervous system development,mitotic nuclear envelope reassembly,negative regulation of apoptotic process,negative regulation of phosphorylation,positive regulation of protein dephosphorylation	protein phosphatase 2A binding	0	106198	179215	180938
Q99NH0	Q99NH0	Ankrd17	Mus musculus	Ankyrin repeat domain-containing protein 17	Q99NH0	ANR17_MOUSE	sp	chromatin,cytoplasm,nuclear membrane,nucleoplasm,nucleus	blood vessel maturation,defense response to bacterium,endoderm development,innate immune response,negative regulation of smooth muscle cell differentiation,positive regulation of cell cycle,positive regulation of G1/S transition of mitotic cell cycle,positive regulation of I-kappaB kinase/NF-kappaB signaling,positive regulation of MDA-5 signaling pathway,positive regulation of RIG-I signaling pat…	chromatin binding,RNA binding	0	274213	532654	669308
Q3UMR0	Q3UMR0	Ankrd27	Mus musculus	Ankyrin repeat domain-containing protein 27	Q3UMR0	ANR27_MOUSE	sp	cytoplasmic vesicle membrane,cytosol,early endosome,late endosome,lysosome,melanosome,neuron projection,plasma membrane,transport vesicle,tubular endosome	early endosome to late endosome transport,endosome to melanosome transport,negative regulation of SNARE complex assembly,neuron projection morphogenesis,positive regulation of dendrite morphogenesis,positive regulation of neuron projection development,protein transport,retrograde transport, endosome to plasma membrane	GTPase activator activity,guanyl-nucleotide exchange factor activity,Rab GTPase binding,SNARE binding	0	116809	292332	238126
Q505D1	Q505D1	Ankrd28	Mus musculus	Serine/threonine-protein phosphatase 6 regulatory ankyrin repeat subunit A	Q505D1	ANR28_MOUSE	sp	nucleoplasm			0	112898	286452	225114
B2RXR6	B2RXR6	Ankrd44	Mus musculus	Serine/threonine-protein phosphatase 6 regulatory ankyrin repeat subunit B	B2RXR6	ANR44_MOUSE	sp				0	107385	127938	190150
Q8K298	Q8K298	Anln	Mus musculus	Anillin	Q8K298	ANLN_MOUSE	sp	actin cytoskeleton,actomyosin contractile ring,bleb,cell cortex region,midbody,nucleoplasm	actomyosin contractile ring assembly,cortical cytoskeleton organization,glomerular visceral epithelial cell migration,hematopoietic progenitor cell differentiation,mitotic cytokinesis,positive regulation of bleb assembly,protein localization to actomyosin contractile ring involved in mitotic cytokinesis,septin ring organization	actin binding,GTP-Rho binding	0	122794	287652	303416
Q8BH79	Q8BH79	Ano10	Mus musculus	Anoctamin-10	Q8BH79	ANO10_MOUSE	sp	integral component of membrane,intracellular membrane-bounded organelle,plasma membrane	cation transport,chloride transport,transmembrane transport	calcium activated cation channel activity,intracellular calcium activated chloride channel activity	0	76187.8	528554	517147
Q9EST5	Q9EST5	Anp32b	Mus musculus	Acidic leucine-rich nuclear phosphoprotein 32 family member B	Q9EST5	AN32B_MOUSE	sp	cytoplasm,nucleolus,nucleoplasm,nucleus	activation of cysteine-type endopeptidase activity involved in apoptotic process,G1/S transition of mitotic cell cycle,inner ear development,negative regulation of apoptotic process,negative regulation of cell differentiation,nucleosome assembly,positive regulation of cell proliferation,positive regulation of G1/S transition of mitotic cell cycle,positive regulation of protein export from nucleus…	histone binding,RNA polymerase binding	0	31078.7	919623	851187
P97822	P97822	Anp32e	Mus musculus	Acidic leucine-rich nuclear phosphoprotein 32 family member E	P97822	AN32E_MOUSE	sp	cytoplasm,cytoplasmic vesicle,nucleus,Swr1 complex	histone exchange,regulation of apoptotic process	histone binding,phosphatase inhibitor activity	0	29622.5	293135	101011
P97384	P97384	Anxa11	Mus musculus	Annexin A11	P97384	ANX11_MOUSE	sp	azurophil granule,collagen-containing extracellular matrix,cytoplasm,cytosol,melanosome,midbody,nuclear envelope,nucleoplasm,phagocytic vesicle,specific granule,spindle	cytokinetic process,phagocytosis,response to calcium ion	calcium-dependent phospholipid binding,calcium-dependent protein binding,calcium ion binding,phosphatidylethanolamine binding,S100 protein binding	0	54079.3	811292	48043.8
P07356	P07356	Anxa2	Mus musculus	Annexin A2	P07356	ANXA2_MOUSE	sp	AnxA2-p11 complex,basement membrane,basolateral plasma membrane,cell cortex,cell surface,collagen-containing extracellular matrix,cytoplasm,cytosol,early endosome,endosome,extracellular exosome,extracellular space,extrinsic component of plasma membrane,late endosome membrane,lipid particle,lysosomal membrane,macropinosome,melanosome,membrane,membrane raft,midbody,myelin sheath adaxonal region,nuc…	angiogenesis,body fluid secretion,catabolism by host of symbiont protein,collagen fibril organization,fibrinolysis,membrane raft assembly,negative regulation by host of symbiont molecular function,negative regulation of development of symbiont involved in interaction with host,negative regulation of low-density lipoprotein particle receptor catabolic process,osteoclast development,positive regula…	bone sialoprotein binding,calcium channel activity,calcium-dependent phospholipid binding,calcium-dependent protein binding,calcium ion binding,cytoskeletal protein binding,identical protein binding,phosphatidylinositol-4,5-bisphosphate binding,phosphatidylserine binding,phospholipase A2 inhibitor activity,protease binding,Rab GTPase binding,S100 protein binding,serine-type endopeptidase inhibito…	0	38676.2	504587	80955.7
P97429	P97429	Anxa4	Mus musculus	Annexin A4	P97429	ANXA4_MOUSE	sp	apical plasma membrane,cell surface,collagen-containing extracellular matrix,cytoplasm,nuclear membrane,nucleus,perinuclear region of cytoplasm,plasma membrane,vesicle membrane	epithelial cell differentiation,kidney development,negative regulation of interleukin-8 production,negative regulation of NF-kappaB transcription factor activity,Notch signaling pathway,regulation of transcription from RNA polymerase II promoter	calcium-dependent phospholipid binding,calcium-dependent protein binding,calcium ion binding,identical protein binding,NF-kappaB binding	0	35915.7	18444.7	8096.52197265625
P48036	P48036	Anxa5	Mus musculus	Annexin A5	P48036	ANXA5_MOUSE	sp	axon terminus,cell projection,collagen-containing extracellular matrix,cytoplasm,cytosol,dendrite,endoplasmic reticulum,endothelial microparticle,external side of plasma membrane,extracellular space,intercalated disc,neuronal cell body,nucleus,perikaryon,plasma membrane,sarcolemma,synaptic vesicle,Z disc	blood coagulation,cellular response to gonadotropin-releasing hormone,negative regulation of blood coagulation,negative regulation of prolactin secretion,positive regulation of apoptotic process,regulation of flagellated sperm motility,response to calcium ion,response to organic substance	calcium-dependent phospholipid binding,calcium ion binding,calcium-transporting ATPase activity,identical protein binding,peptide hormone binding,receptor tyrosine kinase binding	0	35752.4	162571	154176
P14824	P14824	Anxa6	Mus musculus	Annexin A6	P14824	ANXA6_MOUSE	sp	apical plasma membrane,collagen-containing extracellular matrix,cytoplasm,cytosol,focal adhesion,intercalated disc,late endosome membrane,lysosomal membrane,melanosome,membrane,mitochondrion,nucleus,perinuclear region of cytoplasm,macromolecular complex,sarcolemma	apoptotic signaling pathway,calcium ion transport,growth plate cartilage chondrocyte differentiation,ion transmembrane transport,mitochondrial calcium ion homeostasis,negative regulation of sequestering of calcium ion,neural crest cell migration,plasma membrane repair,regulation of muscle contraction	actin filament binding,calcium channel activity,calcium-dependent phospholipid binding,calcium-dependent protein binding,calcium ion binding,cholesterol binding,chondroitin sulfate binding,GTP binding,identical protein binding,ligand-gated ion channel activity,lipid binding,phosphatidylserine binding,macromolecular complex binding	0	75885.3	2.36785e+06	2117810
Q07076	Q07076	Anxa7	Mus musculus	Annexin A7	Q07076	ANXA7_MOUSE	sp	chromaffin granule membrane,collagen-containing extracellular matrix,cytoplasm,cytosol,endoplasmic reticulum membrane,nuclear envelope,nucleus,plasma membrane,vesicle	autophagy,cell proliferation,cellular calcium ion homeostasis,cellular water homeostasis,epithelial cell differentiation,hemostasis,membrane fusion,negative regulation of gene expression,regulation of cell shape,response to calcium ion,response to organic cyclic compound,response to salt stress	calcium-dependent phospholipid binding,calcium-dependent protein binding,calcium ion binding,integrin binding	0	49925.3	6619290	7345612
O35643	O35643	Ap1b1	Mus musculus	AP-1 complex subunit beta-1	O35643	AP1B1_MOUSE	sp	clathrin adaptor complex,clathrin-coated vesicle membrane,cytosol,Golgi apparatus,intracellular membrane-bounded organelle,trans-Golgi network	clathrin coat assembly,determination of left/right symmetry,heart development,intracellular protein transport,kidney development,vesicle-mediated transport	clathrin binding,protein kinase binding	0	103935	802360	877137
P22892	P22892	Ap1g1	Mus musculus	AP-1 complex subunit gamma-1	P22892	AP1G1_MOUSE	sp	AP-1 adaptor complex,clathrin-coated vesicle,cytosol,Golgi apparatus,intracellular membrane-bounded organelle,microtubule cytoskeleton,perinuclear region of cytoplasm,recycling endosome,trans-Golgi network	endosome to melanosome transport,Golgi to lysosome transport,Golgi to vacuole transport,intracellular protein transport,microtubule cytoskeleton organization,positive regulation of natural killer cell degranulation,positive regulation of natural killer cell mediated cytotoxicity,receptor-mediated endocytosis,vesicle-mediated transport	cargo adaptor activity,clathrin adaptor activity,collagen binding,GTP-dependent protein binding,kinesin binding,protein C-terminus binding,Rab GTPase binding	0	91350.5	176612	220010
P35585	P35585	Ap1m1	Mus musculus	AP-1 complex subunit mu-1	P35585	AP1M1_MOUSE	sp	clathrin adaptor complex,clathrin-coated vesicle,clathrin-coated vesicle membrane,cytoplasmic vesicle,intracellular membrane-bounded organelle,trans-Golgi network	endosome to melanosome transport,intracellular protein transport,melanosome organization,vesicle-mediated transport	clathrin adaptor activity	0	48542.8	2.80926e+06	2.8154e+06
Q9WVP1	Q9WVP1	Ap1m2	Mus musculus	AP-1 complex subunit mu-2	Q9WVP1	AP1M2_MOUSE	sp	clathrin adaptor complex,clathrin-coated vesicle,clathrin-coated vesicle membrane,cytoplasmic vesicle,intracellular membrane-bounded organelle,trans-Golgi network	intracellular protein transport,vesicle-mediated transport	clathrin adaptor activity	0	48136.6	496109	395723
P61967	P61967	Ap1s1	Mus musculus	AP-1 complex subunit sigma-1A	P61967	AP1S1_MOUSE	sp	AP-1 adaptor complex,clathrin-coated pit,cytosol,Golgi apparatus,intracellular membrane-bounded organelle,terminal bouton,trans-Golgi network	intracellular protein transport,response to virus,retrograde transport, endosome to Golgi,vesicle-mediated transport		0	18733	39746.1	70799.6
P17426	P17426	Ap2a1	Mus musculus	AP-2 complex subunit alpha-1	P17426	AP2A1_MOUSE	sp	AP-2 adaptor complex,apical plasma membrane,basolateral plasma membrane,clathrin-coated vesicle,filopodium tip,membrane coat,macromolecular complex,secretory granule	clathrin-dependent endocytosis,intracellular protein transport,negative regulation of hyaluronan biosynthetic process,positive regulation of neuron projection development,positive regulation of receptor-mediated endocytosis,receptor-mediated endocytosis,vesicle-mediated transport	cargo adaptor activity,clathrin adaptor activity,low-density lipoprotein particle receptor binding,macromolecular complex binding,protein C-terminus binding,protein kinase binding	0	107664	319720	394524
P17427	P17427	Ap2a2	Mus musculus	AP-2 complex subunit alpha-2	P17427	AP2A2_MOUSE	sp	AP-2 adaptor complex,cytoplasmic vesicle,membrane coat,secretory granule,synaptic vesicle	clathrin-dependent endocytosis,intracellular protein transport,receptor-mediated endocytosis,regulation of hematopoietic stem cell differentiation,vesicle-mediated transport	cargo adaptor activity,clathrin adaptor activity,disordered domain specific binding,kinase binding,phosphatidylinositol binding,macromolecular complex binding,protein domain specific binding,protein kinase binding	0	104017	331751	329561
Q9DBG3	Q9DBG3	Ap2b1	Mus musculus	AP-2 complex subunit beta	Q9DBG3	AP2B1_MOUSE	sp	AP-2 adaptor complex,clathrin adaptor complex	aorta development,cardiac septum development,clathrin coat assembly,clathrin-dependent endocytosis,coronary vasculature development,heart development,intracellular protein transport,kidney development,negative regulation of neuron death,neurotransmitter receptor internalization,positive regulation of endocytosis,positive regulation of protein localization to membrane,ventricular septum developmen…	clathrin binding,macromolecular complex binding	0	104583	239717	266735
P84091	P84091	Ap2m1	Mus musculus	AP-2 complex subunit mu	P84091	AP2M1_MOUSE	sp	AP-2 adaptor complex,clathrin-coated pit,cytoplasmic vesicle,glutamatergic synapse,intracellular membrane-bounded organelle,mitochondrion,plasma membrane,postsynapse,presynapse,secretory granule	clathrin-dependent endocytosis,endocytosis,intracellular protein transport,negative regulation of protein localization to plasma membrane,positive regulation of receptor internalization,positive regulation of synaptic vesicle endocytosis,postsynaptic neurotransmitter receptor internalization,macromolecular complex assembly,receptor internalization,regulation of vesicle size,synaptic vesicle endoc…	clathrin adaptor activity,disordered domain specific binding,ion channel binding,lipid binding,low-density lipoprotein particle receptor binding,signal sequence binding	0	49654.7	439500	400640
Q9Z1T1	Q9Z1T1	Ap3b1	Mus musculus	AP-3 complex subunit beta-1	Q9Z1T1	AP3B1_MOUSE	sp	AP-3 adaptor complex,axon cytoplasm,clathrin adaptor complex,clathrin-coated vesicle membrane,mitochondrion,synapse,trans-Golgi network	anterograde axonal transport,anterograde synaptic vesicle transport,antigen processing and presentation,antigen processing and presentation, exogenous lipid antigen via MHC class Ib,blood coagulation,cell morphogenesis,cellular zinc ion homeostasis,establishment of protein localization to mitochondrial membrane involved in mitochondrial fission,granulocyte differentiation,hematopoietic progenitor…	GTP-dependent protein binding,protein phosphatase binding	0	122740	282057	362441
O54774	O54774	Ap3d1	Mus musculus	AP-3 complex subunit delta-1	O54774	AP3D1_MOUSE	sp	AP-3 adaptor complex,axon,axon cytoplasm,endosome membrane,glutamatergic synapse,Golgi membrane,postsynapse,presynaptic endosome,terminal bouton,trans-Golgi network	anterograde axonal transport,anterograde synaptic vesicle transport,antigen processing and presentation,antigen processing and presentation, exogenous lipid antigen via MHC class Ib,endosome to melanosome transport,Golgi to vacuole transport,intracellular protein transport,neurotransmitter receptor transport, postsynaptic endosome to lysosome,positive regulation of NK T cell differentiation,prote…		0	135081	205502	98951.7
Q9JKC8	Q9JKC8	Ap3m1	Mus musculus	AP-3 complex subunit mu-1	Q9JKC8	AP3M1_MOUSE	sp	axon cytoplasm,clathrin adaptor complex,cytoplasmic vesicle,cytoplasmic vesicle membrane,Golgi apparatus,intracellular membrane-bounded organelle	anterograde axonal transport,anterograde synaptic vesicle transport,endocytosis,intracellular protein transport,vesicle-mediated transport	Rab GTPase binding	0	46936.2	438938	120020
Q9DCR2	Q9DCR2	Ap3s1	Mus musculus	AP-3 complex subunit sigma-1	Q9DCR2	AP3S1_MOUSE	sp	AP-3 adaptor complex,axon cytoplasm,cytoplasmic vesicle membrane,intracellular membrane-bounded organelle,membrane,trans-Golgi network	anterograde axonal transport,anterograde synaptic vesicle transport,intracellular protein transport,vesicle-mediated transport		0	21732.1	500889	662032
Q8R146	Q8R146	Apeh	Mus musculus	Acylamino-acid-releasing enzyme	Q8R146	APEH_MOUSE	sp	cytosol,nuclear membrane	beta-amyloid metabolic process,proteolysis	identical protein binding,omega peptidase activity,serine-type endopeptidase activity	0	81580.9	1.41708e+06	1.46998e+06
O35841	O35841	Api5	Mus musculus	Apoptosis inhibitor 5	O35841	API5_MOUSE	sp	cytoplasm,nuclear speck,nucleus,spliceosomal complex	apoptotic process,negative regulation of apoptotic process,negative regulation of fibroblast apoptotic process	fibroblast growth factor binding,RNA binding	0	56785.2	2.26628e+06	1.35989e+06
Q9WVQ5	Q9WVQ5	Apip	Mus musculus	Methylthioribulose-1-phosphate dehydratase	Q9WVQ5	MTNB_MOUSE	sp	cytoplasm	apoptotic process,L-methionine biosynthetic process from methylthioadenosine,L-methionine biosynthetic process from S-adenosylmethionine,negative regulation of apoptotic process,protein homotetramerization,pyroptosis,regulation of ERK1 and ERK2 cascade	identical protein binding,methylthioribulose 1-phosphate dehydratase activity,zinc ion binding	0	26949.1	738352	671234
Q9D842	Q9D842	Aplf	Mus musculus	Aprataxin and PNK-like factor	Q9D842	APLF_MOUSE	sp	cytosol,nucleoplasm,nucleus,site of double-strand break	cellular response to DNA damage stimulus,double-strand break repair,positive regulation of DNA ligation,regulation of isotype switching,single strand break repair	3'-5' exonuclease activity,DNA-(apurinic or apyrimidinic site) lyase activity,endodeoxyribonuclease activity,metal ion binding,nucleotide binding	0	54968.5	126865	70600.6
Q00623	Q00623	Apoa1	Mus musculus	Apolipoprotein A-I	Q00623	APOA1_MOUSE	sp	cell surface,chylomicron,cytoplasmic vesicle,cytosol,discoidal high-density lipoprotein particle,endocytic vesicle,extracellular region,extracellular space,high-density lipoprotein particle,intermediate-density lipoprotein particle,low-density lipoprotein particle,nucleus,spherical high-density lipoprotein particle,very-low-density lipoprotein particle	adrenal gland development,animal organ regeneration,blood vessel endothelial cell migration,cholesterol biosynthetic process,cholesterol efflux,cholesterol homeostasis,cholesterol import,cholesterol metabolic process,cholesterol transport,endothelial cell proliferation,glucocorticoid metabolic process,G-protein coupled receptor signaling pathway,high-density lipoprotein particle assembly,high-den…	beta-amyloid binding,apolipoprotein A-I receptor binding,apolipoprotein receptor binding,chemorepellent activity,cholesterol binding,cholesterol transfer activity,enzyme binding,heat shock protein binding,high-density lipoprotein particle binding,high-density lipoprotein particle receptor binding,identical protein binding,lipase inhibitor activity,lipid binding,lipid transporter activity,lipoprot…	0	30615.5	1.95326e+06	820379
P09813	P09813	Apoa2	Mus musculus	Apolipoprotein A-II	P09813	APOA2_MOUSE	sp	chylomicron,cytosol,extracellular region,extracellular space,high-density lipoprotein particle,spherical high-density lipoprotein particle,very-low-density lipoprotein particle	animal organ regeneration,cholesterol efflux,cholesterol homeostasis,cholesterol metabolic process,cholesterol transport,diacylglycerol catabolic process,high-density lipoprotein particle assembly,high-density lipoprotein particle clearance,high-density lipoprotein particle remodeling,lipid transport,lipoprotein metabolic process,low-density lipoprotein particle remodeling,negative regulation of …	apolipoprotein receptor binding,cholesterol binding,cholesterol transfer activity,heat shock protein binding,high-density lipoprotein particle binding,high-density lipoprotein particle receptor binding,lipase inhibitor activity,lipid binding,lipid transporter activity,phosphatidylcholine binding,phosphatidylcholine-sterol O-acyltransferase activator activity,phospholipid binding,protein heterodim…	0	11309.1	313282	NaN
E9Q414	E9Q414	Apob	Mus musculus	Apolipoprotein B-100	E9Q414	APOB_MOUSE	sp	chylomicron,cytoplasm,cytosol,endoplasmic reticulum,endoplasmic reticulum exit site,extracellular region,extracellular space,high-density lipoprotein particle,intermediate-density lipoprotein particle,intracellular membrane-bounded organelle,low-density lipoprotein particle,mature chylomicron,neuronal cell body,very-low-density lipoprotein particle,vesicle lumen,vesicle membrane	artery morphogenesis,cellular response to prostaglandin stimulus,cellular response to tumor necrosis factor,cholesterol efflux,cholesterol homeostasis,cholesterol metabolic process,cholesterol transport,fertilization,flagellated sperm motility,in utero embryonic development,lipid catabolic process,lipid metabolic process,lipoprotein biosynthetic process,lipoprotein catabolic process,lipoprotein m…	cholesterol transfer activity,heparin binding,lipase binding,low-density lipoprotein particle receptor binding,phospholipid binding	0	509432	38990.2	105264
P08226	P08226	Apoe	Mus musculus	Apolipoprotein E	P08226	APOE_MOUSE	sp	cell surface,chylomicron,cytoplasm,cytosol,dendrite,discoidal high-density lipoprotein particle,endoplasmic reticulum,endosome,extracellular matrix,extracellular region,extracellular space,extrinsic component of external side of plasma membrane,glutamatergic synapse,Golgi apparatus,high-density lipoprotein particle,intermediate-density lipoprotein particle,late endosome,lipoprotein particle,low-d…	aging,AMPA glutamate receptor clustering,amyloid precursor protein metabolic process,artery morphogenesis,cardiovascular system development,cellular calcium ion homeostasis,cGMP-mediated signaling,cholesterol catabolic process,cholesterol efflux,cholesterol homeostasis,cholesterol metabolic process,chylomicron remnant clearance,fatty acid homeostasis,G-protein coupled receptor signaling pathway,h…	beta-amyloid binding,antioxidant activity,cholesterol transfer activity,heparan sulfate proteoglycan binding,heparin binding,hydroxyapatite binding,identical protein binding,lipid binding,lipid transporter activity,lipoprotein particle binding,low-density lipoprotein particle receptor binding,metal chelating activity,phosphatidylcholine-sterol O-acyltransferase activator activity,phospholipid bin…	0	35866.6	67479.4	60872.8
Q9DCZ4	Q9DCZ4	Apoo	Mus musculus	MICOS complex subunit Mic26	Q9DCZ4	MIC26_MOUSE	sp	cytosol,endoplasmic reticulum membrane,extracellular region,Golgi membrane,integral component of mitochondrial inner membrane,MICOS complex,mitochondrion	cristae formation		0	22604	1.3848e+06	1.22814e+06
Q78IK4	Q78IK4	Apool	Mus musculus	MICOS complex subunit Mic27	Q78IK4	MIC27_MOUSE	sp	MICOS complex,mitochondrial inner membrane,mitochondrion	cristae formation		0	29260.7	2.03814e+06	1.47775e+06
Q8K3H0	Q8K3H0	Appl1	Mus musculus	DCC-interacting protein 13-alpha	Q8K3H0	DP13A_MOUSE	sp	cytoplasm,cytoplasmic vesicle,cytosol,early endosome,early endosome membrane,early phagosome,endosome,endosome membrane,intracellular vesicle,macropinosome,membrane,nucleus,plasma membrane,ruffle,vesicle membrane	adiponectin-activated signaling pathway,cell cycle,cellular response to hepatocyte growth factor stimulus,insulin receptor signaling pathway,negative regulation of Fc-gamma receptor signaling pathway involved in phagocytosis,positive regulation of cytokine production involved in inflammatory response,positive regulation of glucose import,positive regulation of macropinocytosis,positive regulation…	beta-tubulin binding,identical protein binding,phosphatidylinositol binding,phosphatidylserine binding,macromolecular complex binding,protein homodimerization activity,protein kinase B binding	0	79328.1	68416.3	113166
P08030	P08030	Aprt	Mus musculus	Adenine phosphoribosyltransferase	P08030	APT_MOUSE	sp	cytoplasm,cytosol,nucleoplasm	adenine metabolic process,adenine salvage,AMP salvage,cellular response to insulin stimulus,grooming behavior,lactation,purine ribonucleoside salvage	adenine binding,adenine phosphoribosyltransferase activity,AMP binding	0	19723.9	769066	1.02228e+06
Q5XJY5	Q5XJY5	Arcn1	Mus musculus	Coatomer subunit delta	Q5XJY5	COPD_MOUSE	sp	COPI-coated vesicle,COPI vesicle coat,cytosol,endoplasmic reticulum,Golgi apparatus,Golgi membrane	adult locomotory behavior,cerebellar Purkinje cell layer maturation,ER to Golgi vesicle-mediated transport,Golgi localization,Golgi vesicle transport,pigmentation,protein transport,retrograde vesicle-mediated transport, Golgi to ER		0	57229.4	953206	1.00068e+06
P61750	P61750	Arf4	Mus musculus	ADP-ribosylation factor 4	P61750	ARF4_MOUSE	sp	cytoplasm,cytosol,dendritic spine,glutamatergic synapse,Golgi apparatus,plasma membrane,ruffle membrane	activation of phospholipase D activity,apical protein localization,brain development,cell migration,dendritic spine development,epidermal growth factor receptor signaling pathway,establishment or maintenance of epithelial cell apical/basal polarity,intracellular protein transport,learning,negative regulation of apoptotic process,positive regulation of transcription from RNA polymerase II promoter…	epidermal growth factor receptor binding,GTP binding	0	20396.6	21953.6	40496.4
P84084	P84084	Arf5	Mus musculus	ADP-ribosylation factor 5	P84084	ARF5_MOUSE	sp	cytoplasm,Golgi apparatus,perinuclear region of cytoplasm,plasma membrane	intracellular protein transport,protein transport,retrograde vesicle-mediated transport, Golgi to ER,vesicle-mediated transport	GTP binding	0	20529.7	2.5351e+06	1.7934e+06
P62331	P62331	Arf6	Mus musculus	ADP-ribosylation factor 6	P62331	ARF6_MOUSE	sp	cell cortex,cleavage furrow,cytoplasm,cytosol,early endosome,early endosome membrane,endocytic vesicle,endosome,filopodium membrane,Flemming body,glutamatergic synapse,Golgi apparatus,myelin sheath,plasma membrane,presynapse,recycling endosome,recycling endosome membrane,ruffle	cell cycle,cell division,cellular response to nerve growth factor stimulus,cortical actin cytoskeleton organization,endocytic recycling,establishment of epithelial cell polarity,hepatocyte apoptotic process,intracellular protein transport,liver development,maintenance of postsynaptic density structure,myeloid cell apoptotic process,negative regulation of dendrite development,negative regulation o…	GTPase activity,GTP binding,protein N-terminus binding,thioesterase binding	0	20082.2	153829	90648.9
Q9D8S3	Q9D8S3	Arfgap3	Mus musculus	ADP-ribosylation factor GTPase-activating protein 3	Q9D8S3	ARFG3_MOUSE	sp	cytosol,Golgi apparatus,Golgi membrane	COPI coating of Golgi vesicle,protein secretion	GTPase activator activity,metal ion binding	0	57455.8	291528	251630
G3X9K3	G3X9K3	Arfgef1	Mus musculus	Brefeldin A-inhibited guanine nucleotide-exchange protein 1	G3X9K3	BIG1_MOUSE	sp	cytosol,Golgi apparatus,Golgi membrane,nuclear matrix,nucleolus,nucleoplasm,perinuclear region of cytoplasm,small nuclear ribonucleoprotein complex,trans-Golgi network	endomembrane system organization,Golgi organization,negative regulation of actin filament polymerization,negative regulation of GTPase activity,neuron projection development,positive regulation of protein glycosylation in Golgi,positive regulation of protein kinase B signaling,positive regulation of wound healing,protein transport,regulation of ARF protein signal transduction,regulation of establ…	ARF guanyl-nucleotide exchange factor activity,guanyl-nucleotide exchange factor activity,myosin binding,protein kinase A regulatory subunit binding	0	208500	664927	572199
A2A5R2	A2A5R2	Arfgef2	Mus musculus	Brefeldin A-inhibited guanine nucleotide-exchange protein 2	A2A5R2	BIG2_MOUSE	sp	asymmetric synapse,axonemal microtubule,cytoplasm,cytoplasmic vesicle,cytosol,dendritic spine,Golgi membrane,membrane,microtubule organizing center,perinuclear region of cytoplasm,recycling endosome,symmetric synapse,trans-Golgi network	endomembrane system organization,endosome organization,exocytosis,Golgi to plasma membrane transport,intracellular signal transduction,positive regulation of tumor necrosis factor production,protein transport,receptor recycling,regulation of ARF protein signal transduction	ARF guanyl-nucleotide exchange factor activity,GABA receptor binding,guanyl-nucleotide exchange factor activity,myosin binding,protein kinase A regulatory subunit binding	0	202240	213961	176807
G5E8V9	G5E8V9	Arfip1	Mus musculus	Arfaptin-1	G5E8V9	ARFP1_MOUSE	sp	cytoplasm,cytosol,Golgi membrane,trans-Golgi network membrane	intracellular protein transport,negative regulation of retrograde transport, endosome to Golgi,regulation of Arp2/3 complex-mediated actin nucleation,regulation of protein secretion	phosphatidylinositol-4-phosphate binding,phospholipid binding,protein domain specific binding	0	41518	448544	902799
Q8K221	Q8K221	Arfip2	Mus musculus	Arfaptin-2	Q8K221	ARFP2_MOUSE	sp	cell cortex,cytoplasm,ruffle,trans-Golgi network membrane	actin cytoskeleton organization,autophagy,intracellular protein transport,regulation of Arp2/3 complex-mediated actin nucleation	GTP-dependent protein binding,identical protein binding,membrane curvature sensor activity,phosphatidylinositol-4-phosphate binding,phospholipid binding,protein domain specific binding	0	37772.6	891973	465138
Q8BXL7	Q8BXL7	Arfrp1	Mus musculus	ADP-ribosylation factor-related protein 1	Q8BXL7	ARFRP_MOUSE	sp	cytosol,Golgi apparatus,membrane,trans-Golgi network	gastrulation,Golgi to plasma membrane protein transport,intracellular protein transport,protein localization to Golgi apparatus,protein localization to organelle,retrograde transport, endosome to Golgi	GTPase activity,GTP binding	0	22659.1	300498	127145
O08691	O08691	Arg2	Mus musculus	Arginase-2, mitochondrial	O08691	ARGI2_MOUSE	sp	cytoplasm,mitochondrion	adaptive immune response,arginine catabolic process to ornithine,arginine metabolic process,innate immune response,negative regulation of activated CD8-positive, alpha-beta T cell apoptotic process,negative regulation of CD4-positive, alpha-beta T cell proliferation,negative regulation of chemokine (C-C motif) ligand 4 production,negative regulation of chemokine (C-C motif) ligand 5 production,ne…	arginase activity,manganese ion binding,nitric-oxide synthase binding	0	38878.4	3.09685e+06	2.25237e+06
Q3UL36	Q3UL36	Arglu1	Mus musculus	Arginine and glutamate-rich protein 1	Q3UL36	ARGL1_MOUSE	sp	cytosol,mitochondrion,nucleoplasm			0	32887	53071	47671.9
Q5FWK3	Q5FWK3	Arhgap1	Mus musculus	Rho GTPase-activating protein 1	Q5FWK3	RHG01_MOUSE	sp	cell leading edge,cytoplasm,endosome membrane,perinuclear region of cytoplasm,plasma membrane,ruffle	endosomal transport,negative regulation of endocytic recycling,regulation of GTPase activity,small GTPase mediated signal transduction,transferrin transport	GTPase activator activity,Rab GTPase binding,SH3 domain binding	0	50410.7	558730	985931
Q8C0D4	Q8C0D4	Arhgap12	Mus musculus	Rho GTPase-activating protein 12	Q8C0D4	RHG12_MOUSE	sp	cytoplasm,phagocytic cup	actin filament organization,morphogenesis of an epithelial sheet,negative regulation of small GTPase mediated signal transduction,phagocytosis, engulfment,regulation of GTPase activity,signal transduction	GTPase activator activity	0	95352.4	4.60935e+06	2.92863e+06
Q3UIA2	Q3UIA2	Arhgap17	Mus musculus	Rho GTPase-activating protein 17	Q3UIA2	RHG17_MOUSE	sp	bicellular tight junction,cytoplasm,cytosol,nucleoplasm,plasma membrane	actin filament organization,calcium ion regulated exocytosis,regulation of actin cytoskeleton organization,regulation of Rac protein signal transduction,signal transduction	GTPase activator activity,Rac GTPase binding,SH3 domain binding	0	92202.1	141049	138678
Q6DFV3	Q6DFV3	Arhgap21	Mus musculus	Rho GTPase-activating protein 21	Q6DFV3	RHG21_MOUSE	sp	actin cytoskeleton,cell junction,cytoplasmic vesicle membrane,Golgi apparatus,Golgi membrane,plasma membrane	establishment of Golgi localization,Golgi localization,Golgi organization,maintenance of Golgi location,organelle transport along microtubule,regulation of endocytosis,signal transduction	GTPase activator activity	0	215874	NaN	1
Q8BN58	Q8BN58	Arhgap28	Mus musculus	Rho GTPase-activating protein 28	Q8BN58	RHG28_MOUSE	sp	cytoplasm	negative regulation of GTP binding,negative regulation of stress fiber assembly,regulation of actin cytoskeleton organization,regulation of actin filament polymerization,regulation of small GTPase mediated signal transduction,signal transduction	GTPase activator activity	0	81795.2	79836.7	109243
Q99PT1	Q99PT1	Arhgdia	Mus musculus	Rho GDP-dissociation inhibitor 1	Q99PT1	GDIR1_MOUSE	sp	cytosol,extracellular space,immunological synapse,membrane,nucleus,synapse	cellular response to mechanical stimulus,cellular response to organic cyclic compound,cellular response to redox state,negative regulation of cell migration,regulation of actin cytoskeleton reorganization,regulation of cell shape,regulation of protein localization,regulation of Rho protein signal transduction,Rho protein signal transduction,semaphorin-plexin signaling pathway	fatty acid binding,GTPase activator activity,Hsp90 protein binding,protein kinase binding,Rac GTPase binding,Rho GDP-dissociation inhibitor activity,Rho GTPase binding	0	23407.4	3.75451e+06	2.95057e+06
Q3U5C8	Q3U5C8	Arhgef16	Mus musculus	Rho guanine nucleotide exchange factor 16	Q3U5C8	ARHGG_MOUSE	sp	cytoplasm	activation of GTPase activity,cell chemotaxis,positive regulation of protein localization to plasma membrane	PDZ domain binding,receptor tyrosine kinase binding,Rho GTPase binding,Rho guanyl-nucleotide exchange factor activity	0	80381.2	2.44105e+06	3.2286e+06
Q66JY6	Q66JY6	Arhgef39	Mus musculus	Rho guanine nucleotide exchange factor 39	Q66JY6	ARG39_MOUSE	sp	plasma membrane	positive regulation of cell migration	guanyl-nucleotide exchange factor activity	0	39106.3	97262.4	50844.4
Q9ES28	Q9ES28	Arhgef7	Mus musculus	Rho guanine nucleotide exchange factor 7	Q9ES28	ARHG7_MOUSE	sp	cell cortex,cytoplasm,cytosol,focal adhesion,GABA-ergic synapse,growth cone,lamellipodium,neuronal cell body,neuron projection,plasma membrane,macromolecular complex,ruffle,storage vacuole	astrocyte cell migration,Golgi organization,hematopoietic progenitor cell differentiation,lamellipodium assembly,positive regulation of apoptotic process,positive regulation of growth hormone secretion,positive regulation of GTPase activity,positive regulation of protein binding,postsynaptic actin cytoskeleton organization,presynaptic actin cytoskeleton organization,regulation of GTP binding,smal…	guanyl-nucleotide exchange factor activity,protein kinase binding	0	97055.8	189023	165527
E9Q4N7	E9Q4N7	Arid1b	Mus musculus	AT-rich interactive domain-containing protein 1B	E9Q4N7	ARI1B_MOUSE	sp	brahma complex,cytoplasm,cytosol,nBAF complex,nucleoplasm,nucleus,plasma membrane,SWI/SNF complex,synapse	ATP-dependent chromatin remodeling,chromatin remodeling,dendritic cell dendrite assembly,dendritic spine development,neuron-neuron synaptic transmission,positive regulation of transcription, DNA-templated,regulation of transcription from RNA polymerase II promoter	DNA binding	0	242882	230334864	4886.43
Q9Z1K5	Q9Z1K5	Arih1	Mus musculus	E3 ubiquitin-protein ligase ARIH1	Q9Z1K5	ARI1_MOUSE	sp	Cajal body,Cul2-RING ubiquitin ligase complex,Cul3-RING ubiquitin ligase complex,Cul4A-RING E3 ubiquitin ligase complex,cytoplasm,Lewy body,nuclear body,nucleus,SCF ubiquitin ligase complex,ubiquitin ligase complex	positive regulation of proteasomal ubiquitin-dependent protein catabolic process,protein polyubiquitination,protein ubiquitination,ubiquitin-dependent protein catabolic process	ubiquitin conjugating enzyme binding,ubiquitin protein ligase activity,ubiquitin protein ligase binding,ubiquitin-protein transferase activity,zinc ion binding	0	64016.7	451313	355116
P61211	P61211	Arl1	Mus musculus	ADP-ribosylation factor-like protein 1	P61211	ARL1_MOUSE	sp	cytoplasm,cytosol,Golgi apparatus,Golgi membrane,trans-Golgi network	activation of phospholipase D activity,Golgi organization,Golgi vesicle transport,intracellular protein transport,protein localization to Golgi apparatus,retrograde transport, endosome to Golgi,toxin metabolic process,vesicle-mediated transport	enzyme activator activity,GTPase activity,GTP binding,metal ion binding,protein domain specific binding	0	20411.6	690356	220058
Q9D0J4	Q9D0J4	Arl2	Mus musculus	ADP-ribosylation factor-like protein 2	Q9D0J4	ARL2_MOUSE	sp	centrosome,cytoplasm,cytosol,focal adhesion,Golgi apparatus,lateral plasma membrane,microtubule cytoskeleton,mitochondrial intermembrane space,nucleolus,nucleoplasm,nucleus	acetylcholine transport,bicellular tight junction assembly,centrosome cycle,maintenance of protein location in nucleus,negative regulation of GTPase activity,positive regulation of cell-substrate adhesion,positive regulation of microtubule polymerization,regulation of microtubule polymerization	GDP binding,GTPase activity,GTP binding	0	20863.9	348016	261762
Q9WUL7	Q9WUL7	Arl3	Mus musculus	ADP-ribosylation factor-like protein 3	Q9WUL7	ARL3_MOUSE	sp	axoneme,centrosome,ciliary basal body,ciliary transition zone,cilium,cytoplasm,cytoplasmic microtubule,Golgi apparatus,Golgi membrane,microtubule cytoskeleton,midbody,nucleoplasm,nucleus,photoreceptor connecting cilium,spindle microtubule	cilium morphogenesis,Golgi to plasma membrane transport,intraciliary transport,kidney development,mitotic cytokinesis,photoreceptor cell development,post-Golgi vesicle-mediated transport,protein localization to ciliary membrane,protein localization to cilium,small GTPase mediated signal transduction,smoothened signaling pathway	GDP binding,GTPase activating protein binding,GTPase activity,GTP binding,magnesium ion binding,microtubule binding	0	20486.5	423542	561409
O88848	O88848	Arl6	Mus musculus	ADP-ribosylation factor-like protein 6	O88848	ARL6_MOUSE	sp	axonemal microtubule,axoneme,ciliary membrane,cilium,cytoplasm,cytosol,membrane,membrane coat	brain development,cilium morphogenesis,fat cell differentiation,intracellular protein transport,protein ADP-ribosylation,protein localization to cilium,protein localization to nonmotile primary cilium,protein polymerization,protein targeting to membrane,protein transport from ciliary membrane to plasma membrane,Ras protein signal transduction,regulation of smoothened signaling pathway,retina laye…	GTPase activity,GTP binding,metal ion binding,phospholipid binding	0	20959.3	40623.9	85951.6
Q9JKW0	Q9JKW0	Arl6ip1	Mus musculus	ADP-ribosylation factor-like protein 6-interacting protein 1	Q9JKW0	AR6P1_MOUSE	sp	cytoplasm,cytosol,endoplasmic reticulum,endoplasmic reticulum membrane,integral component of endoplasmic reticulum membrane,integral component of membrane,Sec61 translocon complex	apoptotic process,cotranslational protein targeting to membrane,endoplasmic reticulum tubular network assembly,endoplasmic reticulum tubular network membrane organization,negative regulation of apoptotic process,negative regulation of cysteine-type endopeptidase activity involved in apoptotic process,positive regulation of L-glutamate transport,regulation of endoplasmic reticulum tubular network …	identical protein binding	0	23436.9	822243	658944
Q8R5J9	Q8R5J9	Arl6ip5	Mus musculus	PRA1 family protein 3	Q8R5J9	PRAF3_MOUSE	sp	cytoplasm,cytoskeleton,endoplasmic reticulum membrane,integral component of membrane,membrane,plasma membrane	intrinsic apoptotic signaling pathway in response to oxidative stress,L-glutamate transport,negative regulation of L-glutamate transport,negative regulation of mitochondrial membrane potential,negative regulation of transport,positive regulation of apoptotic process,positive regulation of cysteine-type endopeptidase activity involved in apoptotic process,positive regulation of stress-activated MA…	protein C-terminus binding	0.0019425857975393912	21557.7	11937.6	NaN
Q8VEH3	Q8VEH3	Arl8a	Mus musculus	ADP-ribosylation factor-like protein 8A	Q8VEH3	ARL8A_MOUSE	sp	axon cytoplasm,cytoplasm,late endosome membrane,lysosomal membrane,midbody,spindle midzone,synapse,vacuolar membrane	anterograde axonal transport,cell cycle,cell division,chromosome segregation,protein transport	GTP binding	0	21389.8	2.0325e+06	1.57295e+06
Q9CQW2	Q9CQW2	Arl8b	Mus musculus	ADP-ribosylation factor-like protein 8B	Q9CQW2	ARL8B_MOUSE	sp	axon,axon cytoplasm,cytoplasm,late endosome membrane,lysosomal membrane,midbody,spindle midzone,synapse,vacuolar membrane	anterograde axonal transport,cell cycle,cell division,chromosome segregation,endosomal transport,lysosome localization,protein transport	alpha-tubulin binding,beta-tubulin binding,GDP binding,GTP binding	0	21539	1.27352e+06	1.68418e+06
Q9D7A8	Q9D7A8	Armc1	Mus musculus	Armadillo repeat-containing protein 1	Q9D7A8	ARMC1_MOUSE	sp	mitochondrion	metal ion transport	metal ion binding	0	31246.5	512695	509339
Q9D0L7	Q9D0L7	Armc10	Mus musculus	Armadillo repeat-containing protein 10	Q9D0L7	ARM10_MOUSE	sp	endoplasmic reticulum,endoplasmic reticulum membrane,integral component of membrane,mitochondrion	negative regulation of apoptotic process,negative regulation of intrinsic apoptotic signaling pathway by p53 class mediator,positive regulation of growth rate	DBD domain binding,p53 binding	0	33310.5	429072	322005
Q9DBR3	Q9DBR3	Armc8	Mus musculus	Armadillo repeat-containing protein 8	Q9DBR3	ARMC8_MOUSE	sp	cytoplasm,GID complex,nucleus,ubiquitin ligase complex	proteasome-mediated ubiquitin-dependent protein catabolic process		0	75364	186797	202120
A6H630	A6H630	Armt1	Mus musculus	Damage-control phosphatase ARMT1	A6H630	ARMT1_MOUSE	sp		cellular response to DNA damage stimulus,methylation,regulation of response to DNA damage stimulus	enzyme binding,metal ion binding,phosphatase activity,protein carboxyl O-methyltransferase activity,S-adenosylmethionine-dependent methyltransferase activity	0	50548.8	116246	NaN
Q9R0Q6	Q9R0Q6	Arpc1a	Mus musculus	Actin-related protein 2/3 complex subunit 1A	Q9R0Q6	ARC1A_MOUSE	sp	Arp2/3 protein complex,cytoplasm,muscle cell projection membrane,nucleus,site of double-strand break	Arp2/3 complex-mediated actin nucleation	actin filament binding	0	41626.3	191554	126905
Q9WV32	Q9WV32	Arpc1b	Mus musculus	Actin-related protein 2/3 complex subunit 1B	Q9WV32	ARC1B_MOUSE	sp	Arp2/3 protein complex,cytoplasm,nucleus,tubulobulbar complex	Arp2/3 complex-mediated actin nucleation,response to estradiol,response to estrogen	actin filament binding,macromolecular complex binding,structural constituent of cytoskeleton	0	41063.9	292405	275899
Q9CVB6	Q9CVB6	Arpc2	Mus musculus	Actin-related protein 2/3 complex subunit 2	Q9CVB6	ARPC2_MOUSE	sp	actin filament branch point,apical dendrite,Arp2/3 protein complex,axon terminus,cell leading edge,cell surface,concave side of sperm head,cytoplasm,dendritic shaft,dendritic spine,endosome,filamentous actin,focal adhesion,growth cone,invadopodium,lamellipodium,muscle cell projection membrane,nucleus,perikaryon,peripheral region of growth cone,plasma membrane,podosome core,podosome ring,ruffle me…	actin filament polymerization,Arp2/3 complex-mediated actin nucleation,cellular response to epidermal growth factor stimulus,cellular response to platelet-derived growth factor stimulus,cellular response to rapamycin,positive regulation of actin cytoskeleton reorganization,positive regulation of actin filament polymerization,positive regulation of barbed-end actin filament capping,positive regula…	actin filament binding,ATPase binding,glutamate receptor binding,macromolecular complex binding,structural constituent of cytoskeleton	0	34357.1	232270	228019
Q9JM76	Q9JM76	Arpc3	Mus musculus	Actin-related protein 2/3 complex subunit 3	Q9JM76	ARPC3_MOUSE	sp	Arp2/3 protein complex,cell leading edge,cytoplasm,filamentous actin,growth cone leading edge,lamellipodium,nucleus,site of double-strand break	Arp2/3 complex-mediated actin nucleation,cellular response to nerve growth factor stimulus	actin filament binding,structural constituent of cytoskeleton	0	20524.7	407902	396174
P59999	P59999	Arpc4	Mus musculus	Actin-related protein 2/3 complex subunit 4	P59999	ARPC4_MOUSE	sp	Arp2/3 protein complex,cell projection,cytoplasm,nucleus,site of double-strand break	actin filament polymerization,Arp2/3 complex-mediated actin nucleation	actin filament binding,enzyme binding,protein binding, bridging,structural constituent of cytoskeleton	0	19667	380922	454924
Q9CPW4	Q9CPW4	Arpc5	Mus musculus	Actin-related protein 2/3 complex subunit 5	Q9CPW4	ARPC5_MOUSE	sp	Arp2/3 protein complex,cytoplasm,endosome,growth cone,lamellipodium,neuron projection,nucleus,site of double-strand break	actin filament network formation,Arp2/3 complex-mediated actin nucleation,cell migration,lamellipodium organization,maintenance of cell polarity,microtubule organizing center localization,orbitofrontal cortex development,smooth muscle cell migration	actin filament binding,structural constituent of cytoskeleton	0	16288.4	410769	165560
Q9D898	Q9D898	Arpc5l	Mus musculus	Actin-related protein 2/3 complex subunit 5-like protein	Q9D898	ARP5L_MOUSE	sp	Arp2/3 protein complex,cytoplasm	Arp2/3 complex-mediated actin nucleation,cell migration	actin filament binding	0	16980.3	690295	824300
P56212	P56212	Arpp19	Mus musculus	cAMP-regulated phosphoprotein 19	P56212	ARP19_MOUSE	sp	cytoplasm	cell division,G2/M transition of mitotic cell cycle,mitotic cell cycle,negative regulation of protein dephosphorylation,positive regulation of gluconeogenesis,positive regulation of Ras protein signal transduction	phosphatase inhibitor activity,potassium channel regulator activity,protein phosphatase 2A binding,protein phosphatase inhibitor activity,protein phosphatase regulator activity,receptor binding	0	12292.9	498341	461225
Q99KN1	Q99KN1	Arrdc1	Mus musculus	Arrestin domain-containing protein 1	Q99KN1	ARRD1_MOUSE	sp	cytoplasm,cytoplasmic vesicle,extracellular vesicle,plasma membrane	extracellular transport,extracellular vesicle biogenesis,negative regulation of Notch signaling pathway,protein transport,protein ubiquitination,ubiquitin-dependent protein catabolic process	arrestin family protein binding,identical protein binding,protein binding, bridging involved in substrate recognition for ubiquitination,ubiquitin protein ligase binding	0	46329.8	80665.3	125084
P98203	P98203	Arvcf	Mus musculus	Splicing regulator ARVCF	P98203	ARVC_MOUSE	sp	adherens junction,cell-cell junction,cytoplasm,nucleus,plasma membrane	calcium-dependent cell-cell adhesion via plasma membrane cell adhesion molecules,cell-cell adhesion,cell-cell junction assembly,multicellular organism development	cadherin binding	0	105066	47514.5	2.18567e+06
E9PZJ8	E9PZJ8	Ascc3	Mus musculus	Activating signal cointegrator 1 complex subunit 3	E9PZJ8	ASCC3_MOUSE	sp	activating signal cointegrator 1 complex,cytosol,nuclear speck,nucleus	cell proliferation,DNA dealkylation involved in DNA repair,DNA duplex unwinding	3'-5' DNA helicase activity,ATP binding,RNA binding	0	250557	23323.8	11858.138671875
Q9CQE6	Q9CQE6	Asf1a	Mus musculus	Histone chaperone ASF1A	Q9CQE6	ASF1A_MOUSE	sp	nuclear chromatin,nucleoplasm,nucleus,macromolecular complex	DNA repair,DNA replication-dependent nucleosome assembly,DNA replication-independent nucleosome assembly,muscle cell differentiation,nucleosome assembly,osteoblast differentiation	chromatin binding,histone binding	0	22942.6	60910.5	108191
Q9DAP7	Q9DAP7	Asf1b	Mus musculus	Histone chaperone ASF1B	Q9DAP7	ASF1B_MOUSE	sp	chromatin,nuclear chromatin,nucleoplasm,macromolecular complex	blastocyst hatching,DNA replication-dependent nucleosome assembly,DNA replication-independent nucleosome assembly,nucleosome assembly	histone binding	0	22464.3	409457056	35839
Q91X20	Q91X20	Ash2l	Mus musculus	Set1/Ash2 histone methyltransferase complex subunit ASH2	Q91X20	ASH2L_MOUSE	sp	histone methyltransferase complex,MLL1 complex,MLL3/4 complex,nuclear euchromatin,nucleoplasm,nucleus,Set1C/COMPASS complex	cellular response to DNA damage stimulus,chromatin-mediated maintenance of transcription,histone H3-K4 methylation,positive regulation of cell proliferation,positive regulation of transcription from RNA polymerase II promoter,response to estrogen	beta-catenin binding,euchromatin binding,histone methyltransferase activity (H3-K4 specific),metal ion binding,transcription regulatory region sequence-specific DNA binding	0	68250.1	362942	217463
Q8BSY0	Q8BSY0	Asph	Mus musculus	Aspartyl/asparaginyl beta-hydroxylase	Q8BSY0	ASPH_MOUSE	sp	cortical endoplasmic reticulum,cytoplasm,endoplasmic reticulum,integral component of endoplasmic reticulum membrane,integral component of membrane,plasma membrane,sarcoplasmic reticulum membrane	activation of cysteine-type endopeptidase activity,activation of store-operated calcium channel activity,calcium ion homeostasis,calcium ion transmembrane transport,cellular response to calcium ion,face morphogenesis,limb morphogenesis,negative regulation of cell proliferation,pattern specification process,peptidyl-aspartic acid hydroxylation,positive regulation of calcium ion transport into cyto…	calcium ion binding,peptide-aspartate beta-dioxygenase activity,peptidyl-aspartic acid 3-dioxygenase activity	0	83042.1	1.26292e+06	1.28079e+06
Q8CJ27	Q8CJ27	Aspm	Mus musculus	Abnormal spindle-like microcephaly-associated protein homolog	Q8CJ27	ASPM_MOUSE	sp	apical plasma membrane,centrosome,cytoplasm,meiotic spindle,microtubule,microtubule minus-end,midbody,mitotic spindle pole,nucleus,spindle pole	brain development,cerebral cortex development,developmental growth,forebrain neuroblast division,maintenance of centrosome location,male gonad development,negative regulation of asymmetric cell division,negative regulation of neuron differentiation,neuronal stem cell population maintenance,neuron migration,oogenesis,positive regulation of canonical Wnt signaling pathway,positive regulation of neu…	calmodulin binding	0	364218	1.45378e+06	1.27368e+06
Q8VBT9	Q8VBT9	Aspscr1	Mus musculus	Tether containing UBX domain for GLUT4	Q8VBT9	ASPC1_MOUSE	sp	cytoplasmic side of plasma membrane,cytoplasmic vesicle membrane,cytosol,endomembrane system,endoplasmic reticulum-Golgi intermediate compartment membrane,extrinsic component of membrane,intracellular membrane-bounded organelle,nucleoplasm,perinuclear region of cytoplasm,plasma membrane,vesicle membrane	glucose homeostasis,intracellular protein transport,positive regulation of protein modification process,regulation of glucose import		0	59795.7	684936	660961
Q6HA09	Q6HA09	Astl	Mus musculus	Astacin-like metalloendopeptidase	Q6HA09	ASTL_MOUSE	sp	cortical granule,cytoplasm,plasma membrane,transport vesicle	cell adhesion,fertilization,negative regulation of binding of sperm to zona pellucida,positive regulation of protein processing,prevention of polyspermy	aspartic-type peptidase activity,glutamic-type peptidase activity,metalloendopeptidase activity,peptidase activity,zinc ion binding	0	47454.9	3.97245e+06	1.4618e+06
Q8VD46	Q8VD46	Asz1	Mus musculus	Ankyrin repeat, SAM and basic leucine zipper domain-containing protein 1	Q8VD46	ASZ1_MOUSE	sp	cytoplasm,cytosol,pi-body	DNA methylation involved in gamete generation,gene silencing by RNA,germ cell development,male meiosis,multicellular organism development,piRNA metabolic process,spermatogenesis		0	52983.9	497152	338522
Q9D5T0	Q9D5T0	Atad1	Mus musculus	Outer mitochondrial transmembrane helix translocase	Q9D5T0	ATAD1_MOUSE	sp	glutamatergic synapse,mitochondrion,peroxisome,postsynapse,postsynaptic membrane	learning,memory,negative regulation of synaptic transmission, glutamatergic,positive regulation of receptor internalization,regulation of postsynaptic neurotransmitter receptor internalization	ATPase activity,ATP binding	0	40744	1282933	1.45447e+06
Q925I1	Q925I1	Atad3	Mus musculus	ATPase family AAA domain-containing protein 3	Q925I1	ATAD3_MOUSE	sp	integral component of membrane,mitochondrial inner membrane,mitochondrial nucleoid,mitochondrion	antiviral innate immune response,mitochondrion organization,negative regulation of apoptotic process,regulation of cell growth	ATP binding,identical protein binding,zinc ion binding	0	66742	524652	535428
F6VAN0	F6VAN0	Atf6	Mus musculus	Cyclic AMP-dependent transcription factor ATF-6 alpha	F6VAN0	ATF6A_MOUSE	sp	endoplasmic reticulum,Golgi apparatus,Golgi membrane,integral component of endoplasmic reticulum membrane,membrane,nucleus	endoplasmic reticulum unfolded protein response,eye development,positive regulation of apoptotic process,positive regulation of ATF6-mediated unfolded protein response,positive regulation of transcription from RNA polymerase II promoter,positive regulation of transcription from RNA polymerase II promoter in response to endoplasmic reticulum stress,visual perception	cAMP response element binding,transcriptional activator activity, RNA polymerase II transcription regulatory region sequence-specific binding,transcription factor activity, sequence-specific DNA binding,identical protein binding,protein heterodimerization activity,RNA polymerase II core promoter proximal region sequence-specific DNA binding,RNA polymerase II regulatory region sequence-specific DN…	0	72694.4	491399	1.01962e+06
Q9CQY1	Q9CQY1	Atg12	Mus musculus	Ubiquitin-like protein ATG12	Q9CQY1	ATG12_MOUSE	sp	Atg12-Atg5-Atg16 complex,autophagosome,cytosol,membrane,pre-autophagosomal structure membrane,macromolecular complex	autophagosome assembly,autophagy,mitophagy,nucleophagy,C-terminal protein lipidation	Atg8 ligase activity	0	15207.4	390768	337322
Q8CDJ3	Q8CDJ3	Atg14	Mus musculus	Beclin 1-associated autophagy-related key regulator	Q8CDJ3	BAKOR_MOUSE	sp	autophagosome,autophagosome membrane,axoneme,endoplasmic reticulum membrane,extrinsic component of omegasome membrane,extrinsic component of pre-autophagosomal structure membrane,ER-mitochondrion membrane contact site,phagocytic vesicle,pre-autophagosomal structure membrane,phosphatidylinositol 3-kinase complex, class III	autophagosome assembly,autophagosome docking,autophagy,cellular response to glucose starvation,cellular response to starvation,endosome to lysosome transport,macroautophagy,macromitophagy,negative regulation of protein phosphorylation,positive regulation of phosphatidylinositol 3-kinase activity,positive regulation of protein phosphorylation,posttranscriptional regulation of gene expression,regul…	GTPase binding	0	55388.4	328131	489848
Q8C0J2	Q8C0J2	Atg16l1	Mus musculus	Autophagy-related protein 16-1	Q8C0J2	A16L1_MOUSE	sp	autophagosome,autophagosome membrane,axoneme,cytosol,pre-autophagosomal structure membrane	autophagosome assembly,negative stranded viral RNA replication,positive regulation of autophagy,protein lipidation involved in autophagosome assembly,protein localization to pre-autophagosomal structure,protein transport,xenophagy	GTPase binding,identical protein binding	0	68171.9	987165	980289
Q6P4T0	Q6P4T0	Atg2a	Mus musculus	Autophagy-related protein 2 homolog A	Q6P4T0	ATG2A_MOUSE	sp	cytosol,extrinsic component of membrane,intracellular membrane-bounded organelle,lipid particle,nucleoplasm,pre-autophagosomal structure,pre-autophagosomal structure membrane	autophagosome assembly,mitophagy,nucleophagy		0	210939	205863	267333
Q80XK6	Q80XK6	Atg2b	Mus musculus	Autophagy-related protein 2 homolog B	Q80XK6	ATG2B_MOUSE	sp	extrinsic component of membrane,lipid particle,nucleoplasm,pre-autophagosomal structure,pre-autophagosomal structure membrane	autophagosome assembly,mitophagy,nucleophagy		0	231399	18650.4	86252.5
Q9CPX6	Q9CPX6	Atg3	Mus musculus	Ubiquitin-like-conjugating enzyme ATG3	Q9CPX6	ATG3_MOUSE	sp	cytoplasmic ubiquitin ligase complex,cytosol	autophagosome assembly,mitophagy,nucleophagy,cellular protein modification process,macroautophagy,mitochondrial fragmentation involved in apoptotic process,negative regulation of phagocytosis,protein transport,protein ubiquitination,regulation of cilium assembly	Atg12 transferase activity,Atg8 ligase activity,enzyme binding,ubiquitin-like protein transferase activity	0	35796.3	142393	239858
Q8C9S8	Q8C9S8	Atg4a	Mus musculus	Cysteine protease ATG4A	Q8C9S8	ATG4A_MOUSE	sp	cytoplasm	autophagy,protein transport	cysteine-type endopeptidase activity,cysteine-type peptidase activity	0	45094.8	32544.6	31557.173828125
Q8BGE6	Q8BGE6	Atg4b	Mus musculus	Cysteine protease ATG4B	Q8BGE6	ATG4B_MOUSE	sp	cytoplasm	autophagosome assembly,autophagy,cellular response to starvation,positive regulation of protein catabolic process,protein delipidation,protein transport,proteolysis	cysteine-type endopeptidase activity,cysteine-type peptidase activity,endopeptidase activity,peptidase activity	0	44375.4	140315	55184.3
Q99J83	Q99J83	Atg5	Mus musculus	Autophagy protein 5	Q99J83	ATG5_MOUSE	sp	Atg12-Atg5-Atg16 complex,autophagosome,axoneme,cytoplasm,cytosol,membrane,ER-mitochondrion membrane contact site,pre-autophagosomal structure membrane	aggrephagy,antigen processing and presentation of endogenous antigen,apoptotic process,autophagosome assembly,autophagy,mitophagy,nucleophagy,blood vessel remodeling,cellular response to nitrogen starvation,cellular response to nitrosative stress,cellular response to starvation,C-terminal protein lipidation,heart contraction,macroautophagy,negative regulation of apoptotic process,negative regulat…		0	32402.2	664968	619511
Q9D906	Q9D906	Atg7	Mus musculus	Ubiquitin-like modifier-activating enzyme ATG7	Q9D906	ATG7_MOUSE	sp	axon,axoneme,cytoplasm,cytosol,perinuclear region of cytoplasm,pre-autophagosomal structure	adult walking behavior,amino acid homeostasis,autophagosome assembly,autophagy,mitophagy,cardiac muscle cell development,cellular response to hyperoxia,cellular response to nitrogen starvation,cellular response to reactive oxygen species,cellular response to starvation,cellular sphingolipid homeostasis,central nervous system neuron axonogenesis,cerebellar Purkinje cell layer development,cerebral …	Atg12 activating enzyme activity,Atg8 activating enzyme activity,protein homodimerization activity,transcription factor binding	0	77520.2	152582	161318
Q68FE2	Q68FE2	Atg9a	Mus musculus	Autophagy-related protein 9A	Q68FE2	ATG9A_MOUSE	sp	autophagosome,cytoplasm,endosome,integral component of membrane,intracellular membrane-bounded organelle,late endosome,late endosome membrane,pre-autophagosomal structure,recycling endosome,synaptic vesicle,trans-Golgi network	autophagosome assembly,autophagy,mitophagy,innate immune response,late nucleophagy,negative regulation of interferon-beta production,protein localization to Golgi apparatus,protein localization to pre-autophagosomal structure,protein transport		0	94425.1	102608	40602.5
Q9CWJ9	Q9CWJ9	Atic	Mus musculus	Bifunctional purine biosynthesis protein ATIC	Q9CWJ9	PUR9_MOUSE	sp	cytosol,mitochondrion,plasma membrane	'de novo' IMP biosynthetic process,animal organ regeneration,brainstem development,cellular response to interleukin-7,cerebellum development,cerebral cortex development,dihydrofolate metabolic process,nucleoside metabolic process,response to inorganic substance,ribonucleotide metabolic process,tetrahydrofolate biosynthetic process	IMP cyclohydrolase activity,phosphoribosylaminoimidazolecarboxamide formyltransferase activity,protein homodimerization activity	0	64217.4	279253	398143
Q8BH66	Q8BH66	Atl1	Mus musculus	Atlastin-1	Q8BH66	ATLA1_MOUSE	sp	axon,cytoplasm,endoplasmic reticulum,endoplasmic reticulum membrane,endoplasmic reticulum tubular network,endoplasmic reticulum tubular network membrane,Golgi apparatus,Golgi cis cisterna,Golgi membrane,integral component of membrane	axonogenesis,endoplasmic reticulum organization,endoplasmic reticulum tubular network membrane organization,protein homooligomerization	GTPase activity,GTP binding,identical protein binding	0	63377.4	1251354	1.11092e+06
Q6PA06	Q6PA06	Atl2	Mus musculus	Atlastin-2	Q6PA06	ATLA2_MOUSE	sp	endoplasmic reticulum,endoplasmic reticulum membrane,endoplasmic reticulum tubular network membrane,integral component of membrane	endoplasmic reticulum organization,endoplasmic reticulum tubular network membrane organization,Golgi organization,protein homooligomerization	GTPase activity,GTP binding,identical protein binding	0	66224.1	487680	814743
Q91YH5	Q91YH5	Atl3	Mus musculus	Atlastin-3	Q91YH5	ATLA3_MOUSE	sp	endoplasmic reticulum,endoplasmic reticulum membrane,endoplasmic reticulum tubular network,endoplasmic reticulum tubular network membrane,integral component of membrane	endoplasmic reticulum organization,Golgi organization,positive regulation of endoplasmic reticulum tubular network organization,protein homooligomerization	GTPase activity,GTP binding,identical protein binding	0	60575.1	398522	381439
O08997	O08997	Atox1	Mus musculus	Copper transport protein ATOX1	O08997	ATOX1_MOUSE	sp	cytosol	cellular copper ion homeostasis,copper ion export,copper ion transport,negative regulation of apoptotic process,response to oxidative stress	ATPase binding,copper chaperone activity,copper-dependent protein binding,copper ion binding	0	7338.42	2.09808e+06	1.43936e+06
Q9QZW0	Q9QZW0	Atp11c	Mus musculus	Phospholipid-transporting ATPase 11C	Q9QZW0	AT11C_MOUSE	sp	endoplasmic reticulum,endoplasmic reticulum membrane,integral component of membrane,plasma membrane,recycling endosome,trans-Golgi network	phospholipid translocation,positive regulation of B cell differentiation,pre-B cell differentiation	ATPase-coupled intramembrane lipid transporter activity,ATP binding,magnesium ion binding	0	129240	530790	705066
Q9EPE9	Q9EPE9	Atp13a1	Mus musculus	Endoplasmic reticulum transmembrane helix translocase	Q9EPE9	AT131_MOUSE	sp	endoplasmic reticulum membrane,integral component of membrane	cation transport,cellular calcium ion homeostasis	ATPase activity,ATP binding,metal ion binding	0	132388	1.01923e+06	1.73014e+06
Q8VDN2	Q8VDN2	Atp1a1	Mus musculus	Sodium/potassium-transporting ATPase subunit alpha-1	Q8VDN2	AT1A1_MOUSE	sp	apical plasma membrane,basolateral plasma membrane,caveola,endoplasmic reticulum,endosome,Golgi apparatus,integral component of membrane,intercalated disc,lateral plasma membrane,membrane,membrane raft,myelin sheath,organelle membrane,plasma membrane,postsynaptic density,macromolecular complex,sarcolemma,sodium:potassium-exchanging ATPase complex,sperm flagellum,T-tubule	cellular potassium ion homeostasis,cellular response to mechanical stimulus,cellular response to steroid hormone stimulus,cellular sodium ion homeostasis,membrane hyperpolarization,membrane repolarization,negative regulation of glucocorticoid biosynthetic process,negative regulation of heart contraction,positive regulation of heart contraction,positive regulation of striated muscle contraction,po…	ADP binding,ankyrin binding,ATP binding,chaperone binding,phosphatase activity,phosphatidylinositol 3-kinase binding,potassium ion binding,protein domain specific binding,protein heterodimerization activity,protein kinase binding,sodium:potassium-exchanging ATPase activity,sodium ion binding,steroid hormone binding	0	112982	12082456	11024434
P14094	P14094	Atp1b1	Mus musculus	Sodium/potassium-transporting ATPase subunit beta-1	P14094	AT1B1_MOUSE	sp	apical plasma membrane,basolateral plasma membrane,caveola,intercalated disc,lateral plasma membrane,membrane,myelin sheath,organelle membrane,plasma membrane,sarcolemma,sodium:potassium-exchanging ATPase complex,sperm flagellum,T-tubule	ATP metabolic process,cardiac muscle contraction,cation transmembrane transport,cell adhesion,cellular calcium ion homeostasis,cellular potassium ion homeostasis,cellular sodium ion homeostasis,membrane repolarization,metal ion transport,positive regulation of ATPase activity,positive regulation of calcium:sodium antiporter activity,positive regulation of potassium ion import,positive regulation …	ATPase activator activity,ATPase activity,ATPase binding,ATP binding,drug binding,potassium ion binding,protein C-terminus binding,protein heterodimerization activity,protein kinase binding,sodium:potassium-exchanging ATPase activity,sodium ion binding	0	35194.6	46786.1	64924.2
P97370	P97370	Atp1b3	Mus musculus	Sodium/potassium-transporting ATPase subunit beta-3	P97370	AT1B3_MOUSE	sp	caveola,cytoplasm,melanosome,plasma membrane,sodium:potassium-exchanging ATPase complex,sperm flagellum	cellular potassium ion homeostasis,cellular sodium ion homeostasis,membrane repolarization,metal ion transport,positive regulation of ATPase activity,positive regulation of potassium ion import,positive regulation of potassium ion transmembrane transporter activity,positive regulation of sodium ion export from cell,potassium ion import across plasma membrane,potassium ion transmembrane transport,…	ATPase activator activity,ATPase binding,sodium:potassium-exchanging ATPase activity	0	31775.7	2.57186e+06	1.0397e+06
O55143	O55143	Atp2a2	Mus musculus	Sarcoplasmic/endoplasmic reticulum calcium ATPase 2	O55143	AT2A2_MOUSE	sp	apical ectoplasmic specialization,calcium ion-transporting ATPase complex,endoplasmic reticulum,endoplasmic reticulum membrane,extrinsic component of cytoplasmic side of plasma membrane,longitudinal sarcoplasmic reticulum,membrane,perinuclear region of cytoplasm,plasma membrane bounded cell projection,macromolecular complex,ribbon synapse,sarcoplasmic reticulum,sarcoplasmic reticulum membrane,ves…	calcium ion import into sarcoplasmic reticulum,calcium ion transmembrane transport,calcium ion transport,calcium ion transport from cytosol to endoplasmic reticulum,cardiac muscle hypertrophy in response to stress,cellular calcium ion homeostasis,cellular response to heat,cellular response to oxidative stress,endoplasmic reticulum calcium ion homeostasis,ER-nucleus signaling pathway,negative regu…	ATPase activity,ATP binding,calcium ion binding,calcium-transporting ATPase activity,calcium-transporting ATPase activity involved in regulation of cardiac muscle cell membrane potential,enzyme binding,ion channel binding,lutropin-choriogonadotropic hormone receptor binding,protein C-terminus binding,hydrogen-exporting ATPase activity, phosphorylative mechanism,S100 protein binding	0	114858	1147558	1.21711e+06
G5E829	G5E829	Atp2b1	Mus musculus	Plasma membrane calcium-transporting ATPase 1	G5E829	AT2B1_MOUSE	sp	apical part of cell,apical plasma membrane,basolateral plasma membrane,cytoplasmic side of plasma membrane,dendrite membrane,dendritic spine membrane,GABA-ergic synapse,glutamatergic synapse,immunological synapse,integral component of plasma membrane,integral component of presynaptic active zone membrane,intracellular membrane-bounded organelle,membrane raft,neuronal cell body membrane,nucleoplas…	aging,brain development,calcium ion export,calcium ion export from cell,calcium ion transport,cellular calcium ion homeostasis,cellular response to corticosterone stimulus,cellular response to vitamin D,negative regulation of cytokine production,negative regulation of cytosolic calcium ion concentration,neural retina development,positive regulation of bone mineralization,positive regulation of ca…	ATPase activity,cation-transporting ATPase activity,ATP binding,calcium ion transmembrane transporter activity,calcium-transporting ATPase activity,calcium-transporting ATPase activity involved in regulation of presynaptic cytosolic calcium ion concentration,calmodulin binding,metal ion binding,PDZ domain binding	0	134747	783019	644651
Q6Q477	Q6Q477	Atp2b4	Mus musculus	Plasma membrane calcium-transporting ATPase 4	Q6Q477	AT2B4_MOUSE	sp	basolateral plasma membrane,glutamatergic synapse,integral component of plasma membrane,integral component of presynaptic active zone membrane,intracellular membrane-bounded organelle,membrane,neuron projection,plasma membrane,sarcolemma,sperm flagellum,sperm principal piece,T-tubule,Z disc	calcium ion export,calcium ion transmembrane transport,calcium ion transport,cellular calcium ion homeostasis,cellular response to acetylcholine,cellular response to epinephrine stimulus,flagellated sperm motility,hippocampus development,negative regulation of adenylate cyclase-activating adrenergic receptor signaling pathway involved in heart process,negative regulation of angiogenesis,negative …	cation-transporting ATPase activity,ATP binding,calcium-dependent protein binding,calcium ion transmembrane transporter activity,calcium-transporting ATPase activity,calmodulin binding,metal ion binding,nitric-oxide synthase binding,nitric-oxide synthase inhibitor activity,PDZ domain binding,protein kinase binding,protein phosphatase 2B binding	0	133069	29117.1	NaN
Q80XR2	Q80XR2	Atp2c1	Mus musculus	Calcium-transporting ATPase type 2C member 1	Q80XR2	AT2C1_MOUSE	sp	endoplasmic reticulum,Golgi apparatus,Golgi cisterna membrane,Golgi membrane,integral component of membrane,intracellular membrane-bounded organelle,membrane,plasma membrane,secretory granule,trans-Golgi network,transport vesicle	actin cytoskeleton reorganization,calcium-dependent cell-cell adhesion via plasma membrane cell adhesion molecules,calcium ion transmembrane transport,calcium ion transport,cellular calcium ion homeostasis,cellular manganese ion homeostasis,epidermis development,Golgi calcium ion homeostasis,Golgi calcium ion transport,manganese ion transport,positive regulation of I-kappaB kinase/NF-kappaB signa…	ATPase activity,ATP binding,calcium ion binding,calcium-transporting ATPase activity,manganese ion binding,manganese-transporting ATPase activity,hydrogen-exporting ATPase activity, phosphorylative mechanism	0	100299	742558	729979
A7L9Z8	A7L9Z8	Atp2c2	Mus musculus	Calcium-transporting ATPase type 2C member 2	A7L9Z8	AT2C2_MOUSE	sp	cytoplasmic side of plasma membrane,cytoplasmic vesicle,endoplasmic reticulum,Golgi membrane,integral component of membrane,perinuclear region of cytoplasm,plasma membrane	calcium ion transmembrane transport,cellular calcium ion homeostasis,mammary gland epithelium development,manganese ion transport,positive regulation of calcium ion import,protein localization to plasma membrane	ATPase activity,ATP binding,calcium-transporting ATPase activity,manganese-transporting ATPase activity,metal ion binding,hydrogen-exporting ATPase activity, phosphorylative mechanism	0	102528	8309.0556640625	46541.4
Q03265	Q03265	Atp5f1a	Mus musculus	ATP synthase subunit alpha, mitochondrial	Q03265	ATPA_MOUSE	sp	cell surface,COP9 signalosome,membrane,membrane raft,mitochondrial inner membrane,mitochondrial proton-transporting ATP synthase complex,mitochondrial proton-transporting ATP synthase complex, catalytic core F(1),mitochondrion,myelin sheath,nucleus,plasma membrane,proton-transporting ATP synthase complex,proton-transporting ATP synthase complex, catalytic core F(1)	ATP biosynthetic process,ATP metabolic process,ATP synthesis coupled proton transport,lipid metabolic process,mitochondrial ATP synthesis coupled proton transport,negative regulation of endothelial cell proliferation,positive regulation of blood vessel endothelial cell migration	ADP binding,angiostatin binding,ATP binding,MHC class I protein binding,protease binding,proton-transporting ATP synthase activity, rotational mechanism	0	59752.6	6.48448e+06	5340851
P56480	P56480	Atp5f1b	Mus musculus	ATP synthase subunit beta, mitochondrial	P56480	ATPB_MOUSE	sp	cell surface,membrane,membrane raft,mitochondrial inner membrane,mitochondrial membrane,mitochondrial nucleoid,mitochondrial proton-transporting ATP synthase complex,mitochondrial proton-transporting ATP synthase complex, catalytic core F(1),mitochondrion,myelin sheath,plasma membrane,proton-transporting ATP synthase complex,proton-transporting ATP synthase complex, catalytic core F(1)	angiogenesis,ATP biosynthetic process,ATP metabolic process,cellular response to interleukin-7,lipid metabolic process,mitochondrial ATP synthesis coupled proton transport,negative regulation of cell adhesion involved in substrate-bound cell migration,positive regulation of blood vessel endothelial cell migration,hydrogen ion transmembrane transport,receptor-mediated endocytosis,regulation of int…	ADP binding,angiostatin binding,ATPase activity,ATP binding,calcium ion binding,lipoprotein particle receptor activity,MHC class I protein binding,proton-transporting ATPase activity, rotational mechanism,proton-transporting ATP synthase activity, rotational mechanism	0	56300.5	6.23198e+06	5079711
Q91VR2	Q91VR2	Atp5f1c	Mus musculus	ATP synthase subunit gamma, mitochondrial	Q91VR2	ATPG_MOUSE	sp	mitochondrial inner membrane,mitochondrial proton-transporting ATP synthase complex,mitochondrial proton-transporting ATP synthase complex, catalytic core F(1),mitochondrion,myelin sheath,proton-transporting ATP synthase complex, catalytic core F(1)	ATP biosynthetic process,ATP metabolic process,ATP synthesis coupled proton transport,mitochondrial ATP synthesis coupled proton transport	proton-transporting ATP synthase activity, rotational mechanism	0	32885.9	724232	634746
Q9D3D9	Q9D3D9	Atp5f1d	Mus musculus	ATP synthase subunit delta, mitochondrial	Q9D3D9	ATPD_MOUSE	sp	mitochondrial envelope,mitochondrial inner membrane,mitochondrial proton-transporting ATP synthase complex,mitochondrial proton-transporting ATP synthase complex, catalytic core F(1),mitochondrion,proton-transporting ATP synthase complex,proton-transporting ATP synthase complex, catalytic core F(1)	aerobic respiration,ATP metabolic process,ATP synthesis coupled proton transport,mitochondrial ATP synthesis coupled proton transport,mitochondrial proton-transporting ATP synthase complex assembly,hydrogen ion transmembrane transport	macromolecular complex binding,hydrogen ion transmembrane transporter activity,proton-transporting ATP synthase activity, rotational mechanism	0	17600	1.2142e+06	1.1443e+06
P56382	P56382	Atp5f1e	Mus musculus	ATP synthase subunit epsilon, mitochondrial	P56382	ATP5E_MOUSE	sp	mitochondrial inner membrane,mitochondrial proton-transporting ATP synthase complex,mitochondrial proton-transporting ATP synthase complex, catalytic core F(1),mitochondrion	ATP synthesis coupled proton transport,mitochondrial ATP synthesis coupled proton transport	hydrolase activity,hydrogen-exporting ATPase activity, phosphorylative mechanism,proton-transporting ATP synthase activity, rotational mechanism	0	5837.84	643640	746223
O35143	O35143	Atp5if1	Mus musculus	ATPase inhibitor, mitochondrial	O35143	ATIF1_MOUSE	sp	cell surface,mitochondrion,macromolecular complex	erythrocyte differentiation,heme biosynthetic process,mitochondrial depolarization,negative regulation of ATPase activity,negative regulation of endothelial cell proliferation,negative regulation of hydrolase activity,positive regulation of mitophagy in response to mitochondrial depolarization,positive regulation of mitochondrial outer membrane permeabilization involved in apoptotic signaling pat…	angiostatin binding,ATPase binding,ATPase inhibitor activity,calmodulin binding,enzyme binding,identical protein binding,mitochondrial proton-transporting ATP synthase complex binding	0	12158.7	1.24839e+06	914488
Q06185	Q06185	Atp5me	Mus musculus	ATP synthase subunit e, mitochondrial	Q06185	ATP5I_MOUSE	sp	mitochondrial proton-transporting ATP synthase complex,mitochondrial proton-transporting ATP synthase complex, coupling factor F(o),mitochondrion	ATP metabolic process,mitochondrial ATP synthesis coupled proton transport	macromolecular complex binding,proton-transporting ATP synthase activity, rotational mechanism	0	8235.6	1.01922e+06	1.24962e+06
P56135	P56135	Atp5mf	Mus musculus	ATP synthase subunit f, mitochondrial	P56135	ATPK_MOUSE	sp	integral component of membrane,mitochondrial inner membrane,mitochondrial proton-transporting ATP synthase complex,mitochondrial proton-transporting ATP synthase complex, coupling factor F(o),mitochondrion	ATP metabolic process,mitochondrial ATP synthesis coupled proton transport	proton-transporting ATP synthase activity, rotational mechanism	0	10344.2	3047800	434100
Q9CPQ8	Q9CPQ8	Atp5mg	Mus musculus	ATP synthase subunit g, mitochondrial	Q9CPQ8	ATP5L_MOUSE	sp	mitochondrial inner membrane,mitochondrial proton-transporting ATP synthase complex,mitochondrial proton-transporting ATP synthase complex, coupling factor F(o),mitochondrion	ATP metabolic process,ATP synthesis coupled proton transport,mitochondrial ATP synthesis coupled proton transport	hydrogen-exporting ATPase activity, phosphorylative mechanism	0	11424.5	240024	272709
Q78IK2	Q78IK2	Atp5mk	Mus musculus	ATP synthase membrane subunit K, mitochondrial	Q78IK2	ATPMK_MOUSE	sp	integral component of membrane,mitochondrial inner membrane,mitochondrial proton-transporting ATP synthase complex,mitochondrion			0	6381.52	2.97533e+06	318938
P56379	P56379	Atp5mpl	Mus musculus	ATP synthase subunit ATP5MPL, mitochondrial	P56379	ATP68_MOUSE	sp	integral component of membrane,mitochondrial proton-transporting ATP synthase complex,mitochondrion			0	6697.97	216240	140990
Q9CQQ7	Q9CQQ7	Atp5pb	Mus musculus	ATP synthase F(0) complex subunit B1, mitochondrial	Q9CQQ7	AT5F1_MOUSE	sp	mitochondrial inner membrane,mitochondrial proton-transporting ATP synthase complex,mitochondrial proton-transporting ATP synthase complex, coupling factor F(o),mitochondrion,myelin sheath,nucleoplasm	ATP synthesis coupled proton transport,mitochondrial ATP synthesis coupled proton transport	macromolecular complex binding,proton-transporting ATP synthase activity, rotational mechanism	0	28948.8	672796	751283
Q9DCX2	Q9DCX2	Atp5pd	Mus musculus	ATP synthase subunit d, mitochondrial	Q9DCX2	ATP5H_MOUSE	sp	mitochondrial inner membrane,mitochondrial proton-transporting ATP synthase, stator stalk,mitochondrial proton-transporting ATP synthase complex,mitochondrial proton-transporting ATP synthase complex, coupling factor F(o),mitochondrion,myelin sheath	ATP metabolic process,ATP synthesis coupled proton transport,mitochondrial ATP synthesis coupled proton transport	macromolecular complex binding,proton-transporting ATP synthase activity, rotational mechanism	0	18749.5	929758	781951
P97450	P97450	Atp5pf	Mus musculus	ATP synthase-coupling factor 6, mitochondrial	P97450	ATP5J_MOUSE	sp	cell surface,extracellular space,mitochondrial inner membrane,mitochondrial proton-transporting ATP synthase complex,mitochondrial proton-transporting ATP synthase complex, coupling factor F(o),mitochondrion	ATP metabolic process,mitochondrial ATP synthesis coupled proton transport,negative regulation of arachidonic acid secretion,negative regulation of prostaglandin secretion,positive regulation of blood pressure,positive regulation of heart rate,response to muscle activity	ATPase activity,macromolecular complex binding,proton-transporting ATP synthase activity, rotational mechanism	0	12496.4	382676	398167
Q9DB20	Q9DB20	Atp5po	Mus musculus	ATP synthase subunit O, mitochondrial	Q9DB20	ATPO_MOUSE	sp	cell surface,mitochondrial proton-transporting ATP synthase complex,mitochondrial proton-transporting ATP synthase complex, coupling factor F(o),mitochondrion,myelin sheath,plasma membrane	ATP biosynthetic process,ATP metabolic process,cellular response to cAMP,cellular response to cytokine stimulus,mitochondrial ATP synthesis coupled proton transport	ATPase activity,drug binding,estradiol binding,macromolecular complex binding,proton-transporting ATP synthase activity, rotational mechanism	0	23363.5	748934	771072
Q9R1Q9	Q9R1Q9	Atp6ap1	Mus musculus	V-type proton ATPase subunit S1	Q9R1Q9	VAS1_MOUSE	sp	endoplasmic reticulum-Golgi intermediate compartment membrane,endoplasmic reticulum membrane,integral component of membrane,plasma membrane proton-transporting V-type ATPase complex,proton-transporting V-type ATPase, V1 domain	cell death,cellular iron ion homeostasis,cellular response to increased oxygen levels,establishment of organelle localization,pH reduction,positive regulation of bone resorption,positive regulation of ERK1 and ERK2 cascade,positive regulation of exocytosis,positive regulation of osteoblast differentiation,positive regulation of osteoclast development,hydrogen ion transmembrane transport,regulatio…	ATP binding,Rab GTPase binding	0	51007.6	582581	356519
Q9CYN9	Q9CYN9	Atp6ap2	Mus musculus	Renin receptor	Q9CYN9	RENR_MOUSE	sp	apical plasma membrane,autophagosome membrane,axon,cell body,cytoplasmic vesicle,dendritic spine membrane,endoplasmic reticulum membrane,external side of plasma membrane,extracellular space,integral component of membrane,lysosomal membrane,lysosome,neuron projection,postsynaptic membrane,vacuolar proton-transporting V-type ATPase complex	angiotensin maturation,eye pigmentation,head morphogenesis,lysosomal lumen acidification,positive regulation of canonical Wnt signaling pathway,positive regulation of transforming growth factor beta1 production,positive regulation of Wnt signaling pathway,regulation of MAPK cascade,rostrocaudal neural tube patterning	signaling receptor activity	0	39092	621860	576401
Q9Z1G4	Q9Z1G4	Atp6v0a1	Mus musculus	V-type proton ATPase 116 kDa subunit a 1	Q9Z1G4	VPP1_MOUSE	sp	cytoplasm,cytosol,Golgi apparatus,integral component of synaptic vesicle membrane,intracellular membrane-bounded organelle,intracellular organelle,melanosome,nuclear speck,perinuclear region of cytoplasm,plasma membrane,synaptic vesicle,vacuolar proton-transporting V-type ATPase, V0 domain,vacuolar proton-transporting V-type ATPase complex	regulation of macroautophagy,toxin transport,vacuolar acidification	ATPase binding,proton-transporting ATPase activity, rotational mechanism	0	96466.9	536504	543590
P15920	P15920	Atp6v0a2	Mus musculus	V-type proton ATPase 116 kDa subunit a 2	P15920	VPP2_MOUSE	sp	acrosomal vesicle,endosome membrane,integral component of membrane,intracellular organelle,perinuclear region of cytoplasm,plasma membrane,vacuolar proton-transporting V-type ATPase, V0 domain,vacuolar proton-transporting V-type ATPase complex	cellular iron ion homeostasis,cellular response to increased oxygen levels,vacuolar acidification	ATPase binding,proton-transporting ATPase activity, rotational mechanism	0	98145.3	180954	190989
Q920R6	Q920R6	Atp6v0a4	Mus musculus	V-type proton ATPase 116 kDa subunit a 4	Q920R6	VPP4_MOUSE	sp	apical part of cell,apical plasma membrane,brush border,brush border membrane,endosome,integral component of membrane,plasma membrane,vacuolar proton-transporting V-type ATPase, V0 domain,vacuolar proton-transporting V-type ATPase complex	excretion,ossification,hydrogen ion transmembrane transport,regulation of pH,sensory perception of sound,vacuolar acidification	ATPase binding,hydrogen-exporting ATPase activity, phosphorylative mechanism,proton-transporting ATPase activity, rotational mechanism	0	95605	393785	241273
P63082	P63082	Atp6v0c	Mus musculus	V-type proton ATPase 16 kDa proteolipid subunit c	P63082	VATL_MOUSE	sp	Golgi apparatus,integral component of membrane,lysosome,proton-transporting V-type ATPase, V0 domain,synaptic vesicle,vacuolar proton-transporting V-type ATPase complex	lysosomal lumen acidification,negative regulation of autophagic cell death,positive regulation of ERK1 and ERK2 cascade,positive regulation of Wnt signaling pathway,vacuolar acidification	hydrogen-exporting ATPase activity, phosphorylative mechanism,proton-transporting ATPase activity, rotational mechanism,ubiquitin protein ligase binding	0	15807.9	126788	81218.9
P51863	P51863	Atp6v0d1	Mus musculus	V-type proton ATPase subunit d 1	P51863	VA0D1_MOUSE	sp	apical plasma membrane,axon terminus,centrosome,early endosome,lysosomal membrane,membrane,neuron projection,plasma membrane proton-transporting V-type ATPase complex,macromolecular complex,proton-transporting V-type ATPase, V0 domain,synaptic vesicle,vacuolar proton-transporting V-type ATPase complex	brain development,cellular iron ion homeostasis,cellular response to increased oxygen levels,cilium morphogenesis,vacuolar acidification,vacuolar transport	macromolecular complex binding,hydrogen-exporting ATPase activity, phosphorylative mechanism,proton-transporting ATPase activity, rotational mechanism	0	40301.1	726254	715046
P50516	P50516	Atp6v1a	Mus musculus	V-type proton ATPase catalytic subunit A	P50516	VATA_MOUSE	sp	apical plasma membrane,cytosol,microvillus,mitochondrion,myelin sheath,plasma membrane,proton-transporting V-type ATPase, V1 domain,vacuolar membrane	cellular iron ion homeostasis,cellular response to increased oxygen levels	ATP binding,proton-transporting ATPase activity, rotational mechanism,proton-transporting ATP synthase activity, rotational mechanism	0	68326.1	1.11623e+06	908971
P62814	P62814	Atp6v1b2	Mus musculus	V-type proton ATPase subunit B, brain isoform	P62814	VATB2_MOUSE	sp	apical plasma membrane,cytoplasm,cytosol,endomembrane system,integral component of membrane,intracellular membrane-bounded organelle,melanosome,microvillus,myelin sheath,plasma membrane,proton-transporting V-type ATPase, V1 domain,ruffle	ATP metabolic process,hydrogen ion transmembrane transport	ATP binding,hydrolase activity	0	56550.8	939577	803255
Q9Z1G3	Q9Z1G3	Atp6v1c1	Mus musculus	V-type proton ATPase subunit C 1	Q9Z1G3	VATC1_MOUSE	sp	apical part of cell,cytoplasm,cytoplasmic vesicle,plasma membrane,vacuolar proton-transporting V-type ATPase, V1 domain		hydrogen-exporting ATPase activity, phosphorylative mechanism,proton-transporting ATPase activity, rotational mechanism	0	43887.6	570501	561283
P57746	P57746	Atp6v1d	Mus musculus	V-type proton ATPase subunit D	P57746	VATD_MOUSE	sp	centrosome,cilium,membrane,proton-transporting V-type ATPase complex	cilium morphogenesis,protein localization to cilium	proton-transporting ATPase activity, rotational mechanism	0	28369	151129	177289
P50518	P50518	Atp6v1e1	Mus musculus	V-type proton ATPase subunit E 1	P50518	VATE1_MOUSE	sp	apical plasma membrane,cytoplasm,cytosol,endosome,microvillus,mitochondrion,proton-transporting two-sector ATPase complex, catalytic domain	hydrogen ion transmembrane transport	ATPase binding,hydrolase activity,hydrogen-exporting ATPase activity, phosphorylative mechanism,proton-transporting ATPase activity, rotational mechanism	0	26157.4	619612	518762
Q9D1K2	Q9D1K2	Atp6v1f	Mus musculus	V-type proton ATPase subunit F	Q9D1K2	VATF_MOUSE	sp	membrane,proton-transporting V-type ATPase, V1 domain,vacuolar proton-transporting V-type ATPase complex		ATPase coupled ion transmembrane transporter activity,proton-transporting ATPase activity, rotational mechanism	0	13370.3	1.4401e+06	966290
Q9CR51	Q9CR51	Atp6v1g1	Mus musculus	V-type proton ATPase subunit G 1	Q9CR51	VATG1_MOUSE	sp	cytosol,lysosomal membrane,plasma membrane,vacuolar proton-transporting V-type ATPase complex	cellular iron ion homeostasis,cellular response to increased oxygen levels	ATPase activity,ATPase binding,hydrogen-exporting ATPase activity, phosphorylative mechanism	0	13724.4	961721	741017
Q8BVE3	Q8BVE3	Atp6v1h	Mus musculus	V-type proton ATPase subunit H	Q8BVE3	VATH_MOUSE	sp	vacuolar proton-transporting V-type ATPase, V1 domain	endocytosis	proton-transporting ATPase activity, rotational mechanism	0	55855	249594	323506
P70704	P70704	Atp8a1	Mus musculus	Phospholipid-transporting ATPase IA	P70704	AT8A1_MOUSE	sp	chromaffin granule membrane,endoplasmic reticulum,Golgi apparatus,integral component of synaptic vesicle membrane,intracellular membrane-bounded organelle,plasma membrane,trans-Golgi network	learning,lipid transport,phospholipid translocation,positive regulation of cell migration,positive regulation of phospholipid translocation,transmembrane transport	ATPase activity,ATPase-coupled intramembrane lipid transporter activity,ATP binding,flippase activity,magnesium ion binding,transmembrane transporter activity	0	131413	1.48278e+06	1.63376e+06
O70228	O70228	Atp9a	Mus musculus	Probable phospholipid-transporting ATPase IIA	O70228	ATP9A_MOUSE	sp	early endosome,early endosome membrane,endosome,integral component of membrane,perinuclear region of cytoplasm,plasma membrane,recycling endosome,trans-Golgi network	endocytosis,phospholipid translocation,retrograde vesicle-mediated transport, Golgi to ER	ATPase-coupled intramembrane lipid transporter activity,ATP binding,magnesium ion binding,protease binding	0	118609	69235	192352
Q811I0	Q811I0	Atpaf1	Mus musculus	ATP synthase mitochondrial F1 complex assembly factor 1	Q811I0	ATPF1_MOUSE	sp	mitochondrion	mitochondrial proton-transporting ATP synthase complex assembly		0	36354.5	47048.6	17643.6
Q9D1Z3	Q9D1Z3	Atpsckmt	Mus musculus	ATP synthase subunit C lysine N-methyltransferase	Q9D1Z3	ACKMT_MOUSE	sp	integral component of membrane,mitochondrial crista,mitochondrion	peptidyl-lysine methylation,peptidyl-lysine trimethylation,positive regulation of proton-transporting ATP synthase activity, rotational mechanism,positive regulation of sensory perception of pain,regulation of mitochondrial ATP synthesis coupled proton transport	protein-lysine N-methyltransferase activity	0	27397.3	39495	6048.9482421875
Q9WU60	Q9WU60	Atrn	Mus musculus	Attractin	Q9WU60	ATRN_MOUSE	sp	basement membrane,cytoplasm,extracellular space,integral component of membrane,plasma membrane	animal organ morphogenesis,cell migration,cerebellum development,inflammatory response,myelination,pigmentation,regulation of multicellular organism growth,response to oxidative stress,substrate adhesion-dependent cell spreading,tissue development	carbohydrate binding,signaling receptor activity	0	158058	677237	348099
Q61687	Q61687	Atrx	Mus musculus	Transcriptional regulator ATRX	Q61687	ATRX_MOUSE	sp	chromosome, telomeric region,condensed nuclear chromosome, centromeric region,cytoplasm,heterochromatin,nuclear body,nuclear chromosome,nuclear chromosome, telomeric region,nuclear pericentric heterochromatin,nuclear subtelomeric heterochromatin,nucleoplasm,nucleus,pericentric heterochromatin,PML body	cellular response to hydroxyurea,chromatin remodeling,chromosome organization involved in meiotic cell cycle,DNA damage response, signal transduction by p53 class mediator,DNA repair,DNA replication-independent nucleosome assembly,forebrain development,meiotic spindle organization,multicellular organism growth,negative regulation of maintenance of mitotic sister chromatid cohesion, telomeric,nega…	ATP binding,chromatin binding,chromo shadow domain binding,DNA binding,DNA helicase activity,DNA translocase activity,histone binding,metal ion binding,methylated histone binding	0	278587	75266.2	80094.8
Q7TQH0	Q7TQH0	Atxn2l	Mus musculus	Ataxin-2-like protein	Q7TQH0	ATX2L_MOUSE	sp	cytoplasmic stress granule,cytosol,membrane,nuclear speck	regulation of cytoplasmic mRNA processing body assembly,stress granule assembly	RNA binding	0	110649	484233	580609
Q9JLZ3	Q9JLZ3	Auh	Mus musculus	Methylglutaconyl-CoA hydratase, mitochondrial	Q9JLZ3	AUHM_MOUSE	sp	mitochondrion	fatty acid beta-oxidation,leucine catabolic process	enoyl-CoA hydratase activity,itaconyl-CoA hydratase activity,methylglutaconyl-CoA hydratase activity,mRNA 3'-UTR binding,RNA binding	0	33395	70251.3	31474.6
P97477	P97477	Aurka	Mus musculus	Aurora kinase A	P97477	AURKA_MOUSE	sp	axon hillock,centriole,centrosome,chromosome passenger complex,cilium,condensed nuclear chromosome, centromeric region,cytosol,germinal vesicle,meiotic spindle,microtubule cytoskeleton,microtubule organizing center,mitotic spindle,mitotic spindle pole,nucleoplasm,nucleus,perinuclear region of cytoplasm,pronucleus,spindle,spindle microtubule,spindle midzone,spindle pole centrosome	anterior/posterior axis specification,cell division,centrosome cycle,centrosome localization,liver regeneration,meiotic cell cycle,meiotic spindle organization,microtubule cytoskeleton organization,mitotic cell cycle,mitotic centrosome separation,mitotic spindle organization,negative regulation of apoptotic process,negative regulation of gene expression,negative regulation of protein binding,neur…	ATP binding,histone serine kinase activity,protein heterodimerization activity,protein kinase activity,protein kinase binding,protein serine/threonine kinase activity,ubiquitin protein ligase binding	0	44772	361755	404897
O88445	O88445	Aurkc	Mus musculus	Aurora kinase C	O88445	AURKC_MOUSE	sp	chromosome,chromosome, centromeric region,chromosome passenger complex,condensed chromosome,condensed nuclear chromosome, centromeric region,cytoplasm,meiotic spindle midzone,midbody,spindle microtubule,spindle midzone,spindle pole centrosome	cell division,meiotic cell cycle,mitotic spindle organization,oocyte development,protein autophosphorylation,protein phosphorylation,regulation of cytokinesis,spermatogenesis,spindle midzone assembly	ATP binding,histone serine kinase activity,protein kinase activity	0	32358.4	134828	145390
Q9D9K3	Q9D9K3	Aven	Mus musculus	Cell death regulator Aven	Q9D9K3	AVEN_MOUSE	sp	endomembrane system,membrane	apoptotic process,negative regulation of apoptotic process,negative regulation of G2/M transition of mitotic cell cycle		0	37195.5	92198.7	153734
Q80U56	Q80U56	Avl9	Mus musculus	Late secretory pathway protein AVL9 homolog	Q80U56	AVL9_MOUSE	sp	integral component of membrane,recycling endosome	cell migration		0	72185.6	203394	137903
Q920V1	Q920V1	B3galnt1	Mus musculus	UDP-GalNAc:beta-1,3-N-acetylgalactosaminyltransferase 1	Q920V1	B3GL1_MOUSE	sp	Golgi apparatus,Golgi membrane,integral component of membrane	oligosaccharide biosynthetic process,poly-N-acetyllactosamine biosynthetic process,protein glycosylation	acetylgalactosaminyltransferase activity,acetylglucosaminyltransferase activity,galactosylgalactosylglucosylceramide beta-D-acetylgalactosaminyltransferase activity,N-acetyllactosaminide beta-1,3-N-acetylglucosaminyltransferase activity,transferase activity, transferring hexosyl groups,UDP-galactose:beta-N-acetylglucosamine beta-1,3-galactosyltransferase activity	0	39370.7	135713	134907
Q9Z2Y2	Q9Z2Y2	B4galt2	Mus musculus	Beta-1,4-galactosyltransferase 2	Q9Z2Y2	B4GT2_MOUSE	sp	Golgi apparatus,Golgi cisterna membrane,integral component of membrane,intracellular membrane-bounded organelle,nucleoplasm	brain development,carbohydrate metabolic process,cerebellar Purkinje cell layer development,locomotory behavior,memory,protein glycosylation,visual learning	beta-N-acetylglucosaminylglycopeptide beta-1,4-galactosyltransferase activity,lactose synthase activity,metal ion binding,N-acetyllactosamine synthase activity	0	41909.2	106313	52690.3
Q9WVK5	Q9WVK5	B4galt6	Mus musculus	Beta-1,4-galactosyltransferase 6	Q9WVK5	B4GT6_MOUSE	sp	Golgi cisterna membrane,integral component of membrane	carbohydrate metabolic process,central nervous system myelination,central nervous system neuron axonogenesis,ganglioside biosynthetic process via lactosylceramide,glycosphingolipid biosynthetic process,lactosylceramide biosynthetic process,neuron maturation,protein glycosylation,sphingolipid biosynthetic process	galactosyltransferase activity,metal ion binding,UDP-galactose:glucosylceramide beta-1,4-galactosyltransferase activity	0	44758.5	75306.2	218190
Q3UI43	Q3UI43	Babam1	Mus musculus	BRISC and BRCA1-A complex member 1	Q3UI43	BABA1_MOUSE	sp	BRCA1-A complex,BRISC complex,cytoplasm,cytosol,nuclear body,nucleoplasm,nucleus	cell cycle,cell division,chromatin organization,double-strand break repair,hematopoietic stem cell proliferation,positive regulation of DNA repair,protein K63-linked deubiquitination,response to ionizing radiation,signal transduction involved in G2 DNA damage checkpoint		0	36793.1	344758	307121
Q8K3W0	Q8K3W0	Babam2	Mus musculus	BRISC and BRCA1-A complex member 2	Q8K3W0	BABA2_MOUSE	sp	BRCA1-A complex,BRISC complex,cytoplasm,cytosol,nuclear ubiquitin ligase complex,nucleus	apoptotic process,cell cycle,cell division,cellular response to DNA damage stimulus,chromatin organization,double-strand break repair,negative regulation of apoptotic process,positive regulation of DNA repair,response to ionizing radiation,signal transduction involved in G2 DNA damage checkpoint	polyubiquitin binding,tumor necrosis factor receptor binding	0	43544.7	12655.9	35174.8
Q60739	Q60739	Bag1	Mus musculus	BAG family molecular chaperone regulator 1	Q60739	BAG1_MOUSE	sp	cytoplasm,cytosol,mitochondrion,nucleus,perinuclear region of cytoplasm	apoptotic process,chaperone mediated protein folding requiring cofactor,negative regulation of apoptotic process,negative regulation of motor neuron apoptotic process,negative regulation of protein phosphorylation,neuron differentiation,positive regulation of neuron apoptotic process,positive regulation of Schwann cell differentiation,positive regulation of transcription from RNA polymerase II pr…	adenyl-nucleotide exchange factor activity,chaperone binding,phosphoprotein binding,ubiquitin protein ligase binding	0	39740.3	38346	19839.330078125
Q8CI61	Q8CI61	Bag4	Mus musculus	BAG family molecular chaperone regulator 4	Q8CI61	BAG4_MOUSE	sp	cytoplasm,cytosol,nucleus,plasma membrane	cellular response to epidermal growth factor stimulus,cellular response to tumor necrosis factor,negative regulation of mRNA modification,negative regulation of phosphatidylinositol-3,4,5-trisphosphate 5-phosphatase activity,negative regulation of protein targeting to mitochondrion,positive regulation of actin filament polymerization,positive regulation of cell adhesion,positive regulation of fib…	chaperone binding,macromolecular complex binding,ubiquitin protein ligase binding	0	49094.7	7066185728	101254
Q8CI32	Q8CI32	Bag5	Mus musculus	BAG family molecular chaperone regulator 5	Q8CI32	BAG5_MOUSE	sp	cytosol,inclusion body,mitochondrion,nucleus,perinuclear region of cytoplasm	Golgi organization,negative regulation of neuron projection development,negative regulation of oxidative stress-induced intrinsic apoptotic signaling pathway,negative regulation of proteasomal ubiquitin-dependent protein catabolic process,negative regulation of protein refolding,negative regulation of protein ubiquitination,negative regulation of ubiquitin-protein transferase activity,neuron deat…	chaperone binding,protein kinase binding,ubiquitin protein ligase binding	0	50942.5	34307.1	26278.9
Q9Z1R2	Q9Z1R2	Bag6	Mus musculus	Large proline-rich protein BAG6	Q9Z1R2	BAG6_MOUSE	sp	BAT3 complex,cytoplasm,cytosol,extracellular exosome,intracellular membrane-bounded organelle,membrane,nucleoplasm,nucleus	antigen processing and presentation of peptide antigen via MHC class I,apoptotic process,brain development,cell differentiation,chromatin organization,endoplasmic reticulum stress-induced pre-emptive quality control,ER-associated misfolded protein catabolic process,immune response-activating cell surface receptor signaling pathway,internal peptidyl-lysine acetylation,intrinsic apoptotic signaling…	Hsp70 protein binding,identical protein binding,misfolded protein binding,polyubiquitin binding,proteasome binding,ribosome binding,receptor binding,ubiquitin protein ligase binding,ubiquitin-specific protease binding	0	121037	481031	330845
Q9DBJ3	Q9DBJ3	Baiap2l1	Mus musculus	Brain-specific angiogenesis inhibitor 1-associated protein 2-like protein 1	Q9DBJ3	BI2L1_MOUSE	sp	actin cytoskeleton,cytosol,nucleoplasm,plasma membrane	actin crosslink formation,actin filament bundle assembly,plasma membrane organization,positive regulation of actin cytoskeleton reorganization,positive regulation of actin filament polymerization,regulation of insulin receptor signaling pathway,response to bacterium	actin binding,proline-rich region binding	0	57188.1	576492	753991
Q80Y61	Q80Y61	Baiap2l2	Mus musculus	Brain-specific angiogenesis inhibitor 1-associated protein 2-like protein 2	Q80Y61	BI2L2_MOUSE	sp	cell-cell contact zone,clathrin complex,cytoplasmic vesicle membrane,cytosol,nucleoplasm,plasma membrane,vesicle membrane	actin crosslink formation,actin filament bundle assembly,membrane organization,plasma membrane organization,positive regulation of actin cytoskeleton reorganization,positive regulation of actin filament polymerization	identical protein binding,phospholipid binding	0.001083658430862592	58402	55937.9	NaN
O54962	O54962	Banf1	Mus musculus	Barrier-to-autointegration factor	O54962	BAF_MOUSE	sp	condensed chromosome,cytoplasm,cytosol,nuclear envelope,nucleoplasm,nucleus	chromosome condensation,chromosome segregation,DNA integration,establishment of integrated proviral latency,negative regulation of viral genome replication	DNA binding,enzyme binding,identical protein binding,LEM domain binding,protein C-terminus binding,protein homodimerization activity,protein N-terminus binding	0	10102.6	751438	750530
Q8VBU8	Q8VBU8	Banp	Mus musculus	Protein BANP	Q8VBU8	BANP_MOUSE	sp	nuclear body,nucleoplasm,nucleus	cell cycle,chromatin organization,multicellular organism development,negative regulation of protein catabolic process,positive regulation of transcription, DNA-templated,protein localization to nucleus	DNA binding,identical protein binding	0	59656.7	41085.1	37615.8
Q91XV3	Q91XV3	Basp1	Mus musculus	Brain acid soluble protein 1	Q91XV3	BASP1_MOUSE	sp	cell junction,chromatin,COP9 signalosome,cytoplasm,growth cone,nuclear matrix,nuclear speck,nucleus,plasma membrane,PML body	glomerular visceral epithelial cell differentiation,negative regulation of transcription, DNA-templated	protein domain specific binding,transcription corepressor activity,transcription regulatory region sequence-specific DNA binding	0	22086.6	25496.4	31728.3
Q07813	Q07813	Bax	Mus musculus	Apoptosis regulator BAX	Q07813	BAX_MOUSE	sp	BAK complex,BAX complex,Bcl-2 family protein complex,cell periphery,cytoplasm,cytosol,endoplasmic reticulum,endoplasmic reticulum membrane,integral component of membrane,mitochondrial membrane,mitochondrial outer membrane,mitochondrial permeability transition pore complex,mitochondrion,nuclear envelope,nucleus,perinuclear region of cytoplasm,pore complex	activation of cysteine-type endopeptidase activity involved in apoptotic process,activation of cysteine-type endopeptidase activity involved in apoptotic process by cytochrome c,activation of cysteine-type endopeptidase activity involved in apoptotic signaling pathway,apoptotic mitochondrial changes,apoptotic process,apoptotic process involved in patterning of blood vessels,apoptotic process invo…	BH3 domain binding,BH domain binding,channel activity,chaperone binding,heat shock protein binding,Hsp70 protein binding,identical protein binding,lipid binding,macromolecular complex binding,protein heterodimerization activity,protein homodimerization activity	0	21394.6	15044	65154.4
O88379	O88379	Baz1a	Mus musculus	Bromodomain adjacent to zinc finger domain protein 1A	O88379	BAZ1A_MOUSE	sp	CHRAC,nuclear chromosome	chromatin remodeling,DNA-dependent DNA replication	metal ion binding	0	178459	NaN	1
Q61334	Q61334	Bcap29	Mus musculus	B-cell receptor-associated protein 29	Q61334	BAP29_MOUSE	sp	endoplasmic reticulum membrane,integral component of plasma membrane	apoptotic process,ER to Golgi vesicle-mediated transport,intracellular protein transport,protein localization to endoplasmic reticulum exit site		0	27963.9	348837	252975
Q61335	Q61335	Bcap31	Mus musculus	B-cell receptor-associated protein 31	Q61335	BAP31_MOUSE	sp	clathrin-coated vesicle,endoplasmic reticulum,endoplasmic reticulum-Golgi intermediate compartment membrane,endoplasmic reticulum membrane,Golgi cisterna membrane,Golgi membrane,integral component of plasma membrane,lipid particle,mitochondrion,perinuclear endoplasmic reticulum	apoptotic process,calcium-mediated signaling using intracellular calcium source,ER to Golgi vesicle-mediated transport,intracellular protein transport,negative regulation of endoplasmic reticulum calcium ion concentration,positive regulation of cysteine-type endopeptidase activity involved in apoptotic process,positive regulation of cytosolic calcium ion concentration,positive regulation of ER-as…	MHC class I protein binding,macromolecular complex binding	0	27956.5	174652	198302
Q61140	Q61140	Bcar1	Mus musculus	Breast cancer anti-estrogen resistance protein 1	Q61140	BCAR1_MOUSE	sp	actin cytoskeleton,axon,cytoplasm,cytosol,focal adhesion,lamellipodium,plasma membrane,ruffle	actin cytoskeleton organization,actin filament organization,actin filament reorganization,antigen receptor-mediated signaling pathway,B cell receptor signaling pathway,cell adhesion,cell chemotaxis,cell migration,cellular response to endothelin,cellular response to hepatocyte growth factor stimulus,cellular response to nitric oxide,endothelin receptor signaling pathway,epidermal growth factor rec…	protein domain specific binding,protein kinase binding,SH3 domain binding	0	94284.9	191597	246468
Q9QZK2	Q9QZK2	Bcar3	Mus musculus	Breast cancer anti-estrogen resistance protein 3 homolog	Q9QZK2	BCAR3_MOUSE	sp	cytoplasm,focal adhesion	endothelin receptor signaling pathway,insulin receptor signaling pathway,lens morphogenesis in camera-type eye,positive regulation of DNA replication,positive regulation of GTPase activity,positive regulation of MAPK cascade,positive regulation of peptidyl-serine phosphorylation,small GTPase mediated signal transduction	guanyl-nucleotide exchange factor activity,kinase binding,phosphotyrosine binding	0	92263.1	44045.9	29330.9
Q80YN3	Q80YN3	Bcas1	Mus musculus	Breast carcinoma-amplified sequence 1 homolog	Q80YN3	BCAS1_MOUSE	sp	cytoplasm,cytosol,postsynaptic density	myelination	protein homodimerization activity	0	67377.5	229304	140910
Q6P3A8	Q6P3A8	Bckdhb	Mus musculus	2-oxoisovalerate dehydrogenase subunit beta, mitochondrial	Q6P3A8	ODBB_MOUSE	sp	mitochondrial alpha-ketoglutarate dehydrogenase complex,mitochondrial inner membrane,mitochondrion,nucleolus	branched-chain amino acid catabolic process,cellular amino acid catabolic process,response to nutrient	3-methyl-2-oxobutanoate dehydrogenase (2-methylpropanoyl-transferring) activity,alpha-ketoacid dehydrogenase activity,macromolecular complex binding	0	42880.3	27346.330078125	NaN
Q64373	Q64373	Bcl2l1	Mus musculus	Bcl-2-like protein 1	Q64373	B2CL1_MOUSE	sp	Bcl-2 family protein complex,centrosome,cytoplasm,cytosol,endoplasmic reticulum,integral component of membrane,membrane,mitochondrial envelope,mitochondrial inner membrane,mitochondrial matrix,mitochondrial membrane,mitochondrial outer membrane,mitochondrion,nuclear membrane,presynapse,synaptic vesicle membrane	apoptotic process in bone marrow,cell proliferation,cellular response to alkaloid,cellular response to amino acid stimulus,cellular response to gamma radiation,defense response to virus,extrinsic apoptotic signaling pathway in absence of ligand,fertilization,germ cell development,hepatocyte apoptotic process,intrinsic apoptotic signaling pathway in response to DNA damage,in utero embryonic develo…	BH3 domain binding,BH domain binding,clathrin binding,cysteine-type endopeptidase inhibitor activity involved in apoptotic process,GTPase binding,identical protein binding,MDM2/MDM4 family protein binding,macromolecular complex binding,protein heterodimerization activity,protein homodimerization activity,protein kinase binding,transcription factor binding	0	26132	779117	1.38659e+06
Q9Z0F3	Q9Z0F3	Bcl2l10	Mus musculus	Bcl-2-like protein 10	Q9Z0F3	B2L10_MOUSE	sp	cytosol,integral component of membrane,membrane,ER-mitochondrion membrane contact site,mitochondrial outer membrane,mitochondrion,nuclear membrane	apoptotic process,extrinsic apoptotic signaling pathway in absence of ligand,intrinsic apoptotic signaling pathway in response to DNA damage,negative regulation of apoptotic process,negative regulation of extrinsic apoptotic signaling pathway in absence of ligand,negative regulation of intrinsic apoptotic signaling pathway,positive regulation of apoptotic process	caspase binding,identical protein binding,protein heterodimerization activity,protein homodimerization activity	0	22301.9	3.099e+06	3.48263e+06
P59017	P59017	Bcl2l13	Mus musculus	Bcl-2-like protein 13	P59017	B2L13_MOUSE	sp	integral component of membrane,mitochondrial membrane,mitochondrion	apoptotic process,regulation of apoptotic process		0	46719.4	64415.4	96510.1
O08664	O08664	Bcl7c	Mus musculus	B-cell CLL/lymphoma 7 protein family member C	O08664	BCL7C_MOUSE	sp		apoptotic process		0	23445	55106.5	187244
Q8K019	Q8K019	Bclaf1	Mus musculus	Bcl-2-associated transcription factor 1	Q8K019	BCLF1_MOUSE	sp	cytoplasm,mediator complex,nuclear speck,nucleoplasm,nucleus	apoptotic process,cellular response to leukemia inhibitory factor,negative regulation of transcription, DNA-templated,positive regulation of apoptotic process,positive regulation of DNA-templated transcription, initiation,positive regulation of intrinsic apoptotic signaling pathway,positive regulation of response to DNA damage stimulus,positive regulation of transcription from RNA polymerase II p…	DNA binding,transcription cofactor activity	0	106002	2408105472	125628
Q80XN0	Q80XN0	Bdh1	Mus musculus	D-beta-hydroxybutyrate dehydrogenase, mitochondrial	Q80XN0	BDH_MOUSE	sp	matrix side of mitochondrial inner membrane,mitochondrial inner membrane,mitochondrial matrix,mitochondrion,nucleoplasm		3-hydroxybutyrate dehydrogenase activity,phospholipid binding	0	38299	133723	122673
O88597	O88597	Becn1	Mus musculus	Beclin-1	O88597	BECN1_MOUSE	sp	autophagosome,cytoplasm,cytoplasmic vesicle,cytoskeleton,cytosol,dendrite,endoplasmic reticulum,endoplasmic reticulum membrane,endosome,endosome membrane,extrinsic component of membrane,membrane,mitochondrial membrane,nucleus,phagocytic vesicle,pre-autophagosomal structure,phosphatidylinositol 3-kinase complex, class III,phosphatidylinositol 3-kinase complex, class III, type I,phosphatidylinosito…	aging,beta-amyloid metabolic process,angiogenesis,apoptotic process,autophagosome assembly,autophagy,mitophagy,cell division,cellular response to aluminum ion,cellular response to amino acid starvation,cellular response to copper ion,cellular response to epidermal growth factor stimulus,cellular response to glucose starvation,cellular response to hydrogen peroxide,cellular response to nitrogen st…	GTPase binding,identical protein binding,phosphatidylinositol 3-kinase binding,protein kinase binding,ubiquitin protein ligase binding	0	51588.9	1.14168e+06	835805
O35623	O35623	Bet1	Mus musculus	BET1 homolog	O35623	BET1_MOUSE	sp	cis-Golgi network,endoplasmic reticulum membrane,Golgi cis cisterna,Golgi cisterna,Golgi membrane,Golgi trans cisterna,integral component of Golgi membrane,integral component of membrane,SNARE complex	ER to Golgi vesicle-mediated transport,protein transport,vesicle fusion with Golgi apparatus,vesicle-mediated transport	SNAP receptor activity,syntaxin binding	0	13274.3	151343	63091
Q921C5	Q921C5	Bicd2	Mus musculus	Protein bicaudal D homolog 2	Q921C5	BICD2_MOUSE	sp	annulate lamellae,centrosome,cytoplasm,cytoplasmic vesicle,cytosol,Golgi apparatus,nuclear envelope,nuclear pore,plasma membrane	centrosome localization,microtubule anchoring at microtubule organizing center,microtubule-based movement,minus-end-directed organelle transport along microtubule,mRNA transport,protein localization to Golgi apparatus,protein localization to organelle,protein transport,regulation of microtubule cytoskeleton organization,retrograde vesicle-mediated transport, Golgi to ER	cytoskeletal adaptor activity,dynactin binding,dynein complex binding,dynein light intermediate chain binding,Rab GTPase binding	0	93390.8	194124	111506
D3Z6Q9	D3Z6Q9	Bin2	Mus musculus	Bridging integrator 2	D3Z6Q9	BIN2_MOUSE	sp	cell cortex,cell junction,cell projection,phagocytic cup,plasma membrane,podosome	cell chemotaxis,phagocytosis, engulfment,membrane tubulation,podosome assembly	phospholipid binding	0	52554	339677	529106
O08863	O08863	Birc3	Mus musculus	Baculoviral IAP repeat-containing protein 3	O08863	BIRC3_MOUSE	sp	cytoplasm,cytosol,membrane raft,nucleoplasm,nucleus,macromolecular complex	cellular response to tumor necrosis factor,inhibition of cysteine-type endopeptidase activity involved in apoptotic process,necroptotic process,negative regulation of cysteine-type endopeptidase activity involved in apoptotic process,negative regulation of necroptotic process,negative regulation of phosphorylation,negative regulation of reactive oxygen species metabolic process,positive regulatio…	cysteine-type endopeptidase inhibitor activity involved in apoptotic process,metal ion binding,macromolecular complex binding,transferase activity,ubiquitin protein ligase activity,ubiquitin-protein transferase activity	0	67228.4	86368	73598.8
O88738	O88738	Birc6	Mus musculus	Baculoviral IAP repeat-containing protein 6	O88738	BIRC6_MOUSE	sp	endosome,Flemming body,membrane,microtubule organizing center,midbody,nucleus,spindle pole,trans-Golgi network	apoptotic process,cell cycle,cell division,labyrinthine layer development,negative regulation of apoptotic process,negative regulation of extrinsic apoptotic signaling pathway,placenta development,positive regulation of cell proliferation,protein ubiquitination,regulation of cell proliferation,regulation of cytokinesis,spongiotrophoblast layer development,ubiquitin-dependent protein catabolic pro…	cysteine-type endopeptidase inhibitor activity,ubiquitin conjugating enzyme activity,ubiquitin-protein transferase activity	0	532170	606862	638681
Q8R016	Q8R016	Blmh	Mus musculus	Bleomycin hydrolase	Q8R016	BLMH_MOUSE	sp	cytoplasm	homocysteine catabolic process,response to drug,response to toxic substance	cysteine-type endopeptidase activity,cysteine-type peptidase activity,identical protein binding,peptidase activity	0	52511.1	413312	357195
Q9CWG9	Q9CWG9	Bloc1s2	Mus musculus	Biogenesis of lysosome-related organelles complex 1 subunit 2	Q9CWG9	BL1S2_MOUSE	sp	axon cytoplasm,BLOC-1 complex,BORC complex,centrosome,cytoplasm,cytosol,gamma-tubulin complex,lysosomal membrane,mitochondrion,nucleus,recycling endosome	anterograde axonal transport,anterograde synaptic vesicle transport,endosomal transport,extrinsic apoptotic signaling pathway via death domain receptors,lysosome localization,mitochondrial outer membrane permeabilization,neuron projection development,positive regulation of cell proliferation,positive regulation of transcription, DNA-templated,positive regulation of transcription from RNA polymera…	gamma-tubulin binding,protein C-terminus binding	0	16299.5	65142.7	13172.658203125
Q5U5M8	Q5U5M8	Bloc1s3	Mus musculus	Biogenesis of lysosome-related organelles complex 1 subunit 3	Q5U5M8	BL1S3_MOUSE	sp	axon cytoplasm,BLOC-1 complex,cytoplasm,cytosol,transport vesicle	anterograde axonal transport,anterograde synaptic vesicle transport,blood coagulation,developmental pigmentation,endosome to melanosome transport,eye development,melanosome organization,melanosome transport,neuron projection development,pigmentation,platelet activation,platelet dense granule organization,positive regulation of natural killer cell activation,response to drug,secretion of lysosomal…	protein transmembrane transporter activity	0	20397.8	299058	107088
Q8VED2	Q8VED2	Bloc1s4	Mus musculus	Biogenesis of lysosome-related organelles complex 1 subunit 4	Q8VED2	BL1S4_MOUSE	sp	axon cytoplasm,BLOC-1 complex,cytoplasm	anterograde axonal transport,anterograde synaptic vesicle transport,melanosome organization,neuromuscular process controlling balance,neuron projection development,platelet aggregation		0	23111.9	82301.7	117473
Q8R015	Q8R015	Bloc1s5	Mus musculus	Biogenesis of lysosome-related organelles complex 1 subunit 5	Q8R015	BL1S5_MOUSE	sp	axon cytoplasm,BLOC-1 complex,transport vesicle	anterograde axonal transport,anterograde synaptic vesicle transport,developmental pigmentation,endosome to melanosome transport,melanosome transport,neuron projection development,otolith morphogenesis,positive regulation of pigment cell differentiation,vesicle-mediated transport		0	21283.1	597516224	45686.8
Q9CY64	Q9CY64	Blvra	Mus musculus	Biliverdin reductase A	Q9CY64	BIEA_MOUSE	sp	cytosol	heme catabolic process,oxidation-reduction process	biliverdin reductase activity,nucleotide binding,zinc ion binding	0	33524.5	115905	53218.8
Q9Z0L4	Q9Z0L4	Bmp15	Mus musculus	Bone morphogenetic protein 15	Q9Z0L4	BMP15_MOUSE	sp	cytoplasm,extracellular space	BMP signaling pathway,granulosa cell development,ovarian follicle development,positive regulation of pathway-restricted SMAD protein phosphorylation,positive regulation of transcription, DNA-templated,SMAD protein signal transduction	cytokine activity,growth factor activity,type I activin receptor binding	0	44897.8	1.69655e+06	360195
Q91Z96	Q91Z96	Bmp2k	Mus musculus	BMP-2-inducible protein kinase	Q91Z96	BMP2K_MOUSE	sp	cytoplasm,nuclear speck,nucleus	positive regulation of Notch signaling pathway,protein phosphorylation,regulation of bone mineralization,regulation of clathrin-dependent endocytosis	AP-2 adaptor complex binding,ATP binding,phosphatase regulator activity,protein kinase activity,protein serine/threonine kinase activity	0	126185	183938	73556.3
P36898	P36898	Bmpr1b	Mus musculus	Bone morphogenetic protein receptor type-1B	P36898	BMR1B_MOUSE	sp	dendrite,integral component of membrane,neuronal cell body,plasma membrane,receptor complex	BMP signaling pathway,camera-type eye development,cartilage condensation,cell differentiation,cellular response to BMP stimulus,cellular response to growth factor stimulus,chondrocyte development,chondrocyte differentiation,dorsal/ventral pattern formation,endochondral bone morphogenesis,estrogen biosynthetic process,eye development,inflammatory response,limb morphogenesis,negative regulation of …	ATP binding,metal ion binding,protein serine/threonine kinase activity,SMAD binding,transforming growth factor beta-activated receptor activity,transforming growth factor beta receptor activity, type I,transmembrane receptor protein serine/threonine kinase activity	0	56944.5	108972	44817.8
Q6QD59	Q6QD59	Bnip1	Mus musculus	Vesicle transport protein SEC20	Q6QD59	SEC20_MOUSE	sp	COPI-coated vesicle,cytoplasm,endoplasmic reticulum,endoplasmic reticulum membrane,integral component of membrane,intracellular membrane-bounded organelle,mitochondrial membrane,nuclear envelope,SNARE complex	apoptotic process,endoplasmic reticulum membrane fusion,endoplasmic reticulum organization,protein transport,response to activity,response to oxygen-glucose deprivation,response to starvation,retrograde vesicle-mediated transport, Golgi to ER	SNAP receptor activity	0	26175.3	731021	821619
Q9Z2F7	Q9Z2F7	Bnip3l	Mus musculus	BCL2/adenovirus E1B 19 kDa protein-interacting protein 3-like	Q9Z2F7	BNI3L_MOUSE	sp	cytosol,endoplasmic reticulum,integral component of membrane,mitochondrial outer membrane,mitochondrion,nuclear envelope,nuclear speck,nucleus	cellular response to hypoxia,defense response to virus,mitochondrial outer membrane permeabilization,mitochondrial protein catabolic process,negative regulation of apoptotic process,negative regulation of cell death,negative regulation of mitochondrial membrane potential,positive regulation of apoptotic process,positive regulation of macroautophagy,positive regulation of mitochondrial membrane pe…	identical protein binding,lamin binding,protein homodimerization activity	0	23766.3	314531552	25928.8
Q5SQY2	Q5SQY2	Bod1	Mus musculus	Biorientation of chromosomes in cell division protein 1	Q5SQY2	BOD1_MOUSE	sp	centrosome,condensed chromosome outer kinetochore,cytoplasm,spindle microtubule,spindle pole	cell division,mitotic metaphase plate congression,mitotic sister chromatid biorientation,mitotic sister chromatid cohesion, centromeric,negative regulation of phosphoprotein phosphatase activity,protein localization to chromosome, centromeric region	protein phosphatase 2A binding,protein phosphatase inhibitor activity	0	18363.6	233582	321811
Q9D8S9	Q9D8S9	Bola1	Mus musculus	BolA-like protein 1	Q9D8S9	BOLA1_MOUSE	sp	mitochondrion			0	14379.4	65438	67384.1
Q8BGS2	Q8BGS2	Bola2	Mus musculus	BolA-like protein 2	Q8BGS2	BOLA2_MOUSE	sp	cytoplasm,cytosol,nucleus	cellular iron ion homeostasis,protein maturation by iron-sulfur cluster transfer	iron-sulfur cluster binding	0	10214.6	207095	233262
Q9D920	Q9D920	Borcs5	Mus musculus	BLOC-1-related complex subunit 5	Q9D920	BORC5_MOUSE	sp	BORC complex,cytoplasmic side of lysosomal membrane,intrinsic component of membrane,synaptic vesicle membrane	lysosome localization,organelle transport along microtubule,positive regulation of anterograde synaptic vesicle transport		0	22120.3	17075.3	19750.6
Q9CRC6	Q9CRC6	Borcs7	Mus musculus	BLOC-1-related complex subunit 7	Q9CRC6	BORC7_MOUSE	sp	BORC complex,lysosomal membrane			0	11546.1	21944852480	357212
P15327	P15327	Bpgm	Mus musculus	Bisphosphoglycerate mutase	P15327	PMGE_MOUSE	sp		erythrocyte development,glycolytic process	bisphosphoglycerate mutase activity,hydrolase activity,phosphoglycerate mutase activity	0	29978.2	20514538	22740978
Q9Z0S1	Q9Z0S1	Bpnt1	Mus musculus	3'(2'),5'-bisphosphate nucleotidase 1	Q9Z0S1	BPNT1_MOUSE	sp		inositol phosphate dephosphorylation,phosphatidylinositol phosphorylation	3'(2'),5'-bisphosphate nucleotidase activity,inositol-1,4-bisphosphate 1-phosphatase activity,magnesium ion binding	0	33196	301116	281159
Q99MP8	Q99MP8	Brap	Mus musculus	BRCA1-associated protein	Q99MP8	BRAP_MOUSE	sp	cytoplasm,cytosol,nuclear membrane,ubiquitin ligase complex	MAPK cascade,negative regulation of signal transduction,Ras protein signal transduction	identical protein binding,nuclear localization sequence binding,nucleic acid binding,ubiquitin protein ligase activity,ubiquitin-protein transferase activity,zinc ion binding	0	66991.1	4978049	7.17678e+06
P97929	P97929	Brca2	Mus musculus	Breast cancer type 2 susceptibility protein homolog	P97929	BRCA2_MOUSE	sp	BRCA2-MAGE-D1 complex,centrosome,cytoplasm,cytosol,lateral element,nuclear chromosome, telomeric region,nucleoplasm,nucleus,macromolecular complex,secretory granule	brain development,cell aging,cell proliferation,cellular response to DNA damage stimulus,centrosome duplication,chordate embryonic development,chromosome organization,DNA damage response, signal transduction by p53 class mediator resulting in transcription of p21 class mediator,DNA recombination,double-strand break repair,double-strand break repair via homologous recombination,establishment of pr…	gamma-tubulin binding,H3 histone acetyltransferase activity,H4 histone acetyltransferase activity,identical protein binding,protease binding,protein C-terminus binding,single-stranded DNA binding	0	370664	169185	172998
P46737	P46737	Brcc3	Mus musculus	Lys-63-specific deubiquitinase BRCC36	P46737	BRCC3_MOUSE	sp	BRCA1-A complex,BRISC complex,cytoplasm,nuclear ubiquitin ligase complex,nucleoplasm,nucleus,spindle pole,ubiquitin ligase complex	cell cycle,cell division,DNA repair,double-strand break repair,histone H2A K63-linked deubiquitination,positive regulation of DNA repair,protein K63-linked deubiquitination,response to ionizing radiation,response to X-ray,signal transduction involved in G2 DNA damage checkpoint	enzyme regulator activity,isopeptidase activity,metal ion binding,metallopeptidase activity,polyubiquitin binding,thiol-dependent ubiquitin-specific protease activity,thiol-dependent ubiquitinyl hydrolase activity	0	33340.1	102283	16765.9
Q8R3B7	Q8R3B7	Brd8	Mus musculus	Bromodomain-containing protein 8	Q8R3B7	BRD8_MOUSE	sp	mitochondrion,NuA4 histone acetyltransferase complex,nucleoplasm,Swr1 complex	cellular response to thyroid hormone stimulus,histone acetylation,histone H2A acetylation,histone H4 acetylation,positive regulation of transcription from RNA polymerase II promoter,regulation of growth	ligand-dependent nuclear receptor transcription coactivator activity,thyroid hormone receptor binding	0	102610	601907520	70066.7
P28662	P28662	Bri3	Mus musculus	Brain protein I3	P28662	BRI3_MOUSE	sp	integral component of membrane,lysosomal membrane,perinuclear region of cytoplasm		identical protein binding	0	13643	21123.994140625	34795.5
Q91VR8	Q91VR8	Brk1	Mus musculus	Protein BRICK1	Q91VR8	BRK1_MOUSE	sp	cytoskeleton,lamellipodium,SCAR complex	actin cytoskeleton organization,actin filament organization,cell motility,in utero embryonic development,positive regulation of Arp2/3 complex-mediated actin nucleation,positive regulation of cell proliferation,positive regulation of lamellipodium assembly,positive regulation of protein complex assembly,Rac protein signal transduction,regulation of actin polymerization or depolymerization	identical protein binding,macromolecular complex binding,Rac GTPase binding	0	8760.91	494890	436484
Q6DIA7	Q6DIA7	Brme1	Mus musculus	Break repair meiotic recombinase recruitment factor 1	Q6DIA7	BRME1_MOUSE	sp				0	64439.9	170871	126924
Q8K2Q7	Q8K2Q7	Brox	Mus musculus	BRO1 domain-containing protein BROX	Q8K2Q7	BROX_MOUSE	sp	membrane			0	46201.8	57509	79700.4
Q69Z98	Q69Z98	Brsk2	Mus musculus	Serine/threonine-protein kinase BRSK2	Q69Z98	BRSK2_MOUSE	sp	centrosome,cytoplasm,distal axon,endoplasmic reticulum,nucleus,perinuclear region of cytoplasm	actin cytoskeleton reorganization,axonogenesis,cell division,ERAD pathway,establishment of cell polarity,exocytosis,G2/M transition of mitotic cell cycle,intracellular signal transduction,intrinsic apoptotic signaling pathway in response to endoplasmic reticulum stress,microtubule cytoskeleton organization involved in establishment of planar polarity,neuron differentiation,neuron projection morph…	ATPase binding,ATP binding,magnesium ion binding,protein kinase binding,protein serine/threonine kinase activity,tau-protein kinase activity	0	81733.5	27607.607421875	56342
Q9Z2E9	Q9Z2E9	Bscl2	Mus musculus	Seipin	Q9Z2E9	BSCL2_MOUSE	sp	cytosol,endoplasmic reticulum,endoplasmic reticulum membrane,integral component of endoplasmic reticulum membrane,lipid particle	adipose tissue development,cytosolic lipolysis,fat cell differentiation,lipid droplet formation,lipid particle organization,lipid storage,negative regulation of lipid catabolic process,positive regulation of cold-induced thermogenesis,regulation of excitatory postsynaptic membrane potential involved in skeletal muscle contraction,spermatid differentiation	phospholipid binding	0	43104.8	307846	336494
Q80Y55	Q80Y55	Bsdc1	Mus musculus	BSD domain-containing protein 1	Q80Y55	BSDC1_MOUSE	sp				0	46952.7	196568	210503
P18572	P18572	Bsg	Mus musculus	Basigin	P18572	BASI_MOUSE	sp	acrosomal membrane,axon,endoplasmic reticulum membrane,endosome,integral component of plasma membrane,intracellular membrane-bounded organelle,melanosome,membrane raft,mitochondrion,photoreceptor inner segment,photoreceptor outer segment,plasma membrane,sarcolemma	axon guidance,decidualization,dendrite self-avoidance,embryo implantation,endothelial tube morphogenesis,homophilic cell adhesion via plasma membrane adhesion molecules,neural retina development,neutrophil chemotaxis,odontogenesis of dentin-containing tooth,photoreceptor cell maintenance,positive regulation of endothelial cell migration,positive regulation of interleukin-6 production,positive reg…	protein binding involved in cell-cell adhesion,mannose binding,signaling receptor activity,virus receptor activity	0	42444.7	173314	197968
Q80YW5	Q80YW5	Bspry	Mus musculus	B box and SPRY domain-containing protein	Q80YW5	BSPRY_MOUSE	sp	cell leading edge,cytoplasm,membrane,perinuclear region of cytoplasm	calcium ion transport,cellular response to leukemia inhibitory factor,protein ubiquitination	ubiquitin protein ligase activity,vitamin D binding,zinc ion binding	0	52750.6	309245	262342
Q8R2Q8	Q8R2Q8	Bst2	Mus musculus	Bone marrow stromal antigen 2	Q8R2Q8	BST2_MOUSE	sp	anchored component of membrane,apical plasma membrane,cell surface,Golgi apparatus,integral component of membrane,late endosome,membrane raft,plasma membrane	defense response to virus,innate immune response,negative regulation of cell growth,negative regulation of cell migration,negative regulation of intracellular transport of viral material,negative regulation of plasmacytoid dendritic cell cytokine production,negative regulation of viral genome replication,regulation of actin cytoskeleton organization,response to interferon-alpha,response to interf…	metalloendopeptidase inhibitor activity	0	19152.1	179556	136342
Q80X66	Q80X66	Btbd10	Mus musculus	BTB/POZ domain-containing protein 10	Q80X66	BTBDA_MOUSE	sp	cytoplasm,fibrillar center,nucleoplasm	negative regulation of neuron death,positive regulation of phosphorylation,type B pancreatic cell proliferation		0	53772.1	487504	285579
Q9CQH7	Q9CQH7	Btf3l4	Mus musculus	Transcription factor BTF3 homolog 4	Q9CQH7	BT3L4_MOUSE	sp				0	17270.5	760017	782406
O70552	O70552	Btg4	Mus musculus	Protein BTG4	O70552	BTG4_MOUSE	sp	cytoplasm,nucleus	negative regulation of cell proliferation,negative regulation of mitotic cell cycle		0	28612.6	315845	196896
Q3ULA2	Q3ULA2	Btrc	Mus musculus	F-box/WD repeat-containing protein 1A	Q3ULA2	FBW1A_MOUSE	sp	cytoplasm,cytosol,nucleus,SCF ubiquitin ligase complex	branching involved in mammary gland duct morphogenesis,cellular response to organic cyclic compound,mammary gland epithelial cell proliferation,negative regulation of transcription, DNA-templated,positive regulation of circadian rhythm,positive regulation of proteolysis,positive regulation of transcription, DNA-templated,positive regulation of ubiquitin protein ligase activity,proteasome-mediated…	beta-catenin binding,protein dimerization activity,protein phosphorylated amino acid binding,ubiquitin ligase activator activity,protein binding, bridging involved in substrate recognition for ubiquitination,ubiquitin protein ligase activity	0	68922.9	195284	192346
O08901	O08901	Bub1	Mus musculus	Mitotic checkpoint serine/threonine-protein kinase BUB1	O08901	BUB1_MOUSE	sp	chromosome, centromeric region,condensed chromosome kinetochore,condensed nuclear chromosome, centromeric region,condensed nuclear chromosome kinetochore,condensed nuclear chromosome outer kinetochore,cytosol,kinetochore,nucleoplasm	apoptotic process,cell division,chromosome segregation,meiotic sister chromatid cohesion, centromeric,mitotic spindle assembly checkpoint,positive regulation of intrinsic apoptotic signaling pathway,regulation of chromosome segregation,regulation of sister chromatid cohesion	ATP binding,protein kinase activity,protein serine/threonine kinase activity	0	119563	1.01847e+06	1589074
Q9Z1S0	Q9Z1S0	Bub1b	Mus musculus	Mitotic checkpoint serine/threonine-protein kinase BUB1 beta	Q9Z1S0	BUB1B_MOUSE	sp	condensed chromosome kinetochore,condensed chromosome outer kinetochore,condensed nuclear chromosome kinetochore,cytoplasm,cytosol,kinetochore,perinuclear region of cytoplasm,spindle	apoptotic process,cell division,meiotic sister chromatid cohesion, centromeric,metaphase/anaphase transition of mitotic cell cycle,mitotic spindle assembly checkpoint,protein localization to chromosome, centromeric region	ATP binding,protein kinase activity,protein serine/threonine kinase activity	0	118392	707618	1.12109e+06
Q9WVA3	Q9WVA3	Bub3	Mus musculus	Mitotic checkpoint protein BUB3	Q9WVA3	BUB3_MOUSE	sp	bub1-bub3 complex,condensed chromosome kinetochore,kinetochore,mitotic checkpoint complex,nucleoplasm	attachment of spindle microtubules to kinetochore,cell division,chromosome segregation,meiotic cell cycle,mitotic sister chromatid segregation,mitotic spindle assembly checkpoint,protein localization to kinetochore,regulation of chromosome segregation	ubiquitin binding	0	36954.5	424285	514631
Q6PGH1	Q6PGH1	Bud31	Mus musculus	Protein BUD31 homolog	Q6PGH1	BUD31_MOUSE	sp	nuclear chromatin,spliceosomal complex,U2-type catalytic step 2 spliceosome	mRNA splicing, via spliceosome,positive regulation of androgen receptor activity	nuclear hormone receptor binding,ligand-dependent nuclear receptor transcription coactivator activity	0	16999.7	9820.15	1.1648722887039185
Q9CQC6	Q9CQC6	Bzw1	Mus musculus	eIF5-mimic protein 2	Q9CQC6	5MP2_MOUSE	sp	cytoplasm			0	48043.2	202847	229369
O35658	O35658	C1qbp	Mus musculus	Complement component 1 Q subcomponent-binding protein, mitochondrial	O35658	C1QBP_MOUSE	sp	cell surface,cytoplasm,cytosol,extracellular space,GABA-ergic synapse,glutamatergic synapse,membrane,mitochondrial matrix,mitochondrion,nucleolus,nucleus,plasma membrane,presynapse,presynaptic active zone	apoptotic process,complement activation, classical pathway,innate immune response,mature ribosome assembly,mRNA processing,negative regulation of defense response to virus,negative regulation of interferon-gamma production,negative regulation of interleukin-12 production,negative regulation of MDA-5 signaling pathway,negative regulation of mRNA splicing, via spliceosome,negative regulation of RIG…	adrenergic receptor binding,complement component C1q binding,hyaluronic acid binding,kininogen binding,mitochondrial ribosome binding,mRNA binding,protein kinase C binding,transcription corepressor activity,transcription factor binding,translation activator activity	0	31012.9	1.75554e+06	317426
E9Q3C1	E9Q3C1	C2cd2	Mus musculus	C2 domain-containing protein 2	E9Q3C1	C2CD2_MOUSE	sp	integral component of membrane			0	76536.1	451423	233279
Q7TPS5	Q7TPS5	C2cd5	Mus musculus	C2 domain-containing protein 5	Q7TPS5	C2CD5_MOUSE	sp	cell cortex,centriolar satellite,cytoplasmic vesicle membrane,cytosol,plasma membrane,ruffle membrane	cellular response to insulin stimulus,insulin receptor signaling pathway via phosphatidylinositol 3-kinase,intracellular protein transmembrane transport,positive regulation of glucose import,positive regulation of glucose transport,positive regulation of protein targeting to membrane,positive regulation of vesicle fusion,protein localization to plasma membrane,vesicle fusion	calcium-dependent phospholipid binding,calcium ion binding	0	111664	128066	266100
P01027	P01027	C3	Mus musculus	Complement C3	P01027	CO3_MOUSE	sp	cell surface,extracellular space,macromolecular complex	beta-amyloid clearance,blood coagulation,cell surface receptor signaling pathway involved in cell-cell signaling,complement activation,complement activation, alternative pathway,complement activation, classical pathway,complement-dependent cytotoxicity,complement-mediated synapse pruning,fatty acid metabolic process,inflammatory response,neuron remodeling,positive regulation of activation of memb…	C5L2 anaphylatoxin chemotactic receptor binding,endopeptidase inhibitor activity,lipid binding	0	186484	167670	134739
P13634	P13634	Ca1	Mus musculus	Carbonic anhydrase 1	P13634	CAH1_MOUSE	sp	cytoplasm	one-carbon metabolic process	arylesterase activity,carbonate dehydratase activity,hydro-lyase activity,zinc ion binding	0	28330.5	13344.630859375	14971.7
Q06138	Q06138	Cab39	Mus musculus	Calcium-binding protein 39	Q06138	CAB39_MOUSE	sp	cytoplasm,cytosol,membrane,macromolecular complex,Z disc	activation of protein kinase activity,intracellular signal transduction,peptidyl-serine phosphorylation,positive regulation of peptidyl-threonine phosphorylation,positive regulation of protein serine/threonine kinase activity,response to activity,response to thyroid hormone,signal transduction by protein phosphorylation	calcium ion binding,kinase binding,protein kinase activator activity,protein serine/threonine kinase activator activity	0	39842.9	440859	581721
Q9DB16	Q9DB16	Cab39l	Mus musculus	Calcium-binding protein 39-like	Q9DB16	CB39L_MOUSE	sp		intracellular signal transduction	protein serine/threonine kinase activator activity	0	39105.6	202110	261797
Q8BG21	Q8BG21	Cacfd1	Mus musculus	Calcium channel flower homolog	Q8BG21	FLOWR_MOUSE	sp	integral component of membrane	vesicle-mediated transport		0	18343.4	112034	97990.1
Q9CXW3	Q9CXW3	Cacybp	Mus musculus	Calcyclin-binding protein	Q9CXW3	CYBP_MOUSE	sp	beta-catenin destruction complex,cell body,cytoplasm,cytosol,neuron projection,nuclear envelope lumen,nucleoplasm,nucleus,SCF ubiquitin ligase complex	aging,cardiac muscle cell differentiation,cellular response to calcium ion,cellular response to leukemia inhibitory factor,heart development,negative regulation of cell death,positive regulation of DNA replication,response to growth hormone	protein domain specific binding,protein homodimerization activity,S100 protein binding,tubulin binding,ubiquitin protein ligase binding	0	26510.2	12265549	7.70513e+06
B2RQC6	B2RQC6	Cad	Mus musculus	CAD protein	B2RQC6	PYR1_MOUSE	sp	cell projection,cytoplasm,cytosol,neuronal cell body,nuclear matrix,nucleoplasm,nucleus,macromolecular complex,terminal bouton	'de novo' pyrimidine nucleobase biosynthetic process,'de novo' UMP biosynthetic process,animal organ regeneration,cellular response to drug,cellular response to epidermal growth factor stimulus,citrulline biosynthetic process,drug metabolic process,female pregnancy,glutamine metabolic process,heart development,lactation,liver development,nitrogen compound metabolic process,peptidyl-threonine phos…	amino acid binding,aspartate carbamoyltransferase activity,ATP binding,carbamoyl-phosphate synthase (glutamine-hydrolyzing) activity,dihydroorotase activity,enzyme binding,identical protein binding,protein kinase activity,UTP binding,zinc ion binding	0	243238	96661.6	129021
Q8R5M8	Q8R5M8	Cadm1	Mus musculus	Cell adhesion molecule 1	Q8R5M8	CADM1_MOUSE	sp	axon,basolateral plasma membrane,cell body fiber,cell-cell junction,dendrite,glutamatergic synapse,integral component of postsynaptic membrane,integral component of presynaptic membrane,neuron projection,plasma membrane,postsynaptic density,Schaffer collateral - CA1 synapse,synapse,synaptic vesicle,varicosity	apoptotic process,bone development,calcium-independent cell-cell adhesion via plasma membrane cell-adhesion molecules,cell adhesion,cell differentiation,cell recognition,detection of stimulus,heterophilic cell-cell adhesion via plasma membrane cell adhesion molecules,homophilic cell adhesion via plasma membrane adhesion molecules,liver development,lymphocyte migration into lymphoid organs,mainten…	cell adhesion molecule binding,PDZ domain binding,protein homodimerization activity,receptor binding	0	49788.5	95473.3	76826.5
P12658	P12658	Calb1	Mus musculus	Calbindin	P12658	CALB1_MOUSE	sp	axon,calyx of Held,cell body,cuticular plate,cytoplasm,cytosol,dendrite,dendritic spine,neuronal cell body,neuron projection,nucleus,postsynapse,postsynaptic cytosol,presynaptic cytosol,stereocilium,synapse,terminal bouton	cellular response to organic substance,cochlea development,locomotory behavior,long-term memory,metanephric collecting duct development,metanephric connecting tubule development,metanephric distal convoluted tubule development,metanephric part of ureteric bud development,regulation of cytosolic calcium ion concentration,regulation of long-term synaptic potentiation,regulation of presynaptic cytos…	calcium ion binding,calcium ion binding involved in regulation of postsynaptic cytosolic calcium ion concentration,vitamin D binding,zinc ion binding	0	29994.1	453395	585590
Q8CGU1	Q8CGU1	Calcoco1	Mus musculus	Calcium-binding and coiled-coil domain-containing protein 1	Q8CGU1	CACO1_MOUSE	sp	cytosol,intracellular membrane-bounded organelle,nuclear chromatin,nucleus	intracellular steroid hormone receptor signaling pathway,positive regulation of gene expression,positive regulation of transcription, DNA-templated,positive regulation of transcription from RNA polymerase II promoter,signal transduction,Wnt signaling pathway	armadillo repeat domain binding,beta-catenin binding,chromatin binding,metal ion binding,ligand-dependent nuclear receptor transcription coactivator activity,protein C-terminus binding,RNA polymerase II core promoter proximal region sequence-specific DNA binding,sequence-specific DNA binding,transcription coactivator activity,transcription cofactor activity,transcription regulatory region sequenc…	0	77280.2	552659	450643
P0DP26;P0DP27;P0DP28	P0DP26;P0DP27;P0DP28	Calm1;Calm2;Calm3	Mus musculus	Calmodulin-1;Calmodulin-2;Calmodulin-3	P0DP26;P0DP27;P0DP28	CALM1_MOUSE;CALM2_MOUSE;CALM3_MOUSE	sp	calcium channel complex,catalytic complex,centrosome,cytoplasm,cytosol,growth cone,mitochondrial membrane,myelin sheath,neuron projection,nucleoplasm,nucleus,plasma membrane,sarcomere,spindle microtubule,spindle pole,synaptic vesicle membrane,voltage-gated potassium channel complex;calcium channel complex,catalytic complex,centrosome,cytoplasm,growth cone,mitochondrial membrane,myelin sheath,neur…	activation of adenylate cyclase activity,calcium-mediated signaling,detection of calcium ion,establishment of protein localization to mitochondrial membrane,G2/M transition of mitotic cell cycle,microtubule cytoskeleton organization,negative regulation of ryanodine-sensitive calcium-release channel activity,positive regulation of cyclic-nucleotide phosphodiesterase activity,positive regulation of…	adenylate cyclase activator activity,adenylate cyclase binding,calcium channel inhibitor activity,calcium-dependent protein binding,calcium ion binding,disordered domain specific binding,enzyme regulator activity,ion channel binding,nitric-oxide synthase binding,nitric-oxide synthase regulator activity,N-terminal myristoylation domain binding,phosphatidylinositol 3-kinase binding,protein domain s…	0	16837.58;16837.58;16837.58	6.91403e+06	5.93073e+06
P14211	P14211	Calr	Mus musculus	Calreticulin	P14211	CALR_MOUSE	sp	acrosomal vesicle,cell surface,collagen-containing extracellular matrix,cytoplasm,cytosol,endoplasmic reticulum,endoplasmic reticulum lumen,endoplasmic reticulum membrane,endoplasmic reticulum quality control compartment,external side of plasma membrane,extracellular region,extracellular space,Golgi apparatus,intracellular membrane-bounded organelle,membrane,MHC class I peptide loading complex,nu…	cardiac muscle cell differentiation,cellular response to lithium ion,cellular senescence,cortical actin cytoskeleton organization,endoplasmic reticulum unfolded protein response,negative regulation of cell cycle arrest,negative regulation of intracellular steroid hormone receptor signaling pathway,negative regulation of neuron differentiation,negative regulation of retinoic acid receptor signalin…	androgen receptor binding,calcium ion binding,carbohydrate binding,hormone binding,integrin binding,iron ion binding,mRNA binding,peptide binding,ubiquitin protein ligase binding,unfolded protein binding	0	47994.5	26581068	15240718
O35887	O35887	Calu	Mus musculus	Calumenin	O35887	CALU_MOUSE	sp	endoplasmic reticulum,endoplasmic reticulum lumen,endoplasmic reticulum membrane,extracellular region,Golgi apparatus,intracellular membrane-bounded organelle,melanosome,sarcoplasmic reticulum lumen		calcium ion binding,enzyme binding,enzyme inhibitor activity	0	37063.7	940496	363066
Q923T9	Q923T9	Camk2g	Mus musculus	Calcium/calmodulin-dependent protein kinase type II subunit gamma	Q923T9	KCC2G_MOUSE	sp	calcium- and calmodulin-dependent protein kinase complex,cytoplasm,neuron projection,postsynaptic density,sarcoplasmic reticulum membrane	calcium ion transport,G1/S transition of mitotic cell cycle,protein autophosphorylation,regulation of neuron projection development,regulation of protein localization to plasma membrane,regulation of relaxation of cardiac muscle,response to hypoxia,response to oxidative stress	ATP binding,calmodulin binding,calmodulin-dependent protein kinase activity,identical protein binding,protein homodimerization activity,protein serine/threonine kinase activity	0	59606.9	387490	348053
A2AHC3	A2AHC3	Camsap1	Mus musculus	Calmodulin-regulated spectrin-associated protein 1	A2AHC3	CAMP1_MOUSE	sp	cytoplasm,microtubule	cytoplasmic microtubule organization,cytoskeleton organization,microtubule cytoskeleton organization,negative regulation of microtubule depolymerization,neuron projection development,regulation of cell morphogenesis,regulation of microtubule polymerization	calmodulin binding,microtubule binding,microtubule minus-end binding,spectrin binding	0	175887	1.0166e+06	946358
Q80VC9	Q80VC9	Camsap3	Mus musculus	Calmodulin-regulated spectrin-associated protein 3	Q80VC9	CAMP3_MOUSE	sp	centrosome,cytoplasm,microtubule minus-end,nucleoplasm,zonula adherens	cytoplasmic microtubule organization,embryo development ending in birth or egg hatching,epithelial cell-cell adhesion,establishment of epithelial cell apical/basal polarity,establishment or maintenance of microtubule cytoskeleton polarity,microtubule anchoring,microtubule cytoskeleton organization,negative regulation of microtubule depolymerization,negative regulation of phosphatase activity,neur…	actin filament binding,calmodulin binding,microtubule minus-end binding,spectrin binding	0	135175	301529	269863
Q6ZQ38	Q6ZQ38	Cand1	Mus musculus	Cullin-associated NEDD8-dissociated protein 1	Q6ZQ38	CAND1_MOUSE	sp	cullin-RING ubiquitin ligase complex,cytoplasm,cytosol,Golgi apparatus,nucleoplasm,nucleus,ubiquitin ligase complex	cell differentiation,negative regulation of catalytic activity,positive regulation of RNA polymerase II transcriptional preinitiation complex assembly,positive regulation of transcription, DNA-templated,protein ubiquitination,SCF complex assembly	TBP-class protein binding	0	136332	2.86987e+06	3.09091e+06
P35564	P35564	Canx	Mus musculus	Calnexin	P35564	CALX_MOUSE	sp	axon,cytoplasm,dendrite cytoplasm,dendritic spine,endoplasmic reticulum,endoplasmic reticulum membrane,endoplasmic reticulum quality control compartment,glutamatergic synapse,integral component of lumenal side of endoplasmic reticulum membrane,integral component of membrane,integral component of postsynaptic membrane,integral component of presynaptic active zone membrane,melanosome,membrane,ER-mi…	aging,clathrin-dependent endocytosis,endoplasmic reticulum unfolded protein response,protein folding,synaptic vesicle endocytosis	apolipoprotein binding,calcium ion binding,carbohydrate binding,ionotropic glutamate receptor binding,unfolded protein binding	0	67277.9	3.5396e+06	2.70476e+06
P40124	P40124	Cap1	Mus musculus	Adenylyl cyclase-associated protein 1	P40124	CAP1_MOUSE	sp	cortical actin cytoskeleton,cytoplasm,cytosol,extracellular region,plasma membrane	actin cytoskeleton organization,actin polymerization or depolymerization,ameboidal-type cell migration,cell morphogenesis,establishment or maintenance of cell polarity,receptor-mediated endocytosis,regulation of adenylate cyclase activity	actin binding,adenylate cyclase binding	0	51564.8	2.16893e+06	2.05332e+06
P24452	P24452	Capg	Mus musculus	Macrophage-capping protein	P24452	CAPG_MOUSE	sp	actin cytoskeleton,centriole,cytoplasm,extracellular space,Flemming body,lamellipodium,melanosome,mitotic spindle,nucleolus,nucleoplasm,nucleus,phagocytic vesicle,ruffle	actin filament severing,actin polymerization or depolymerization,barbed-end actin filament capping,cell projection assembly,cellular response to interferon-gamma,central nervous system development	actin filament binding,phosphatidylinositol-4,5-bisphosphate binding,macromolecular complex binding,protein domain specific binding	0	39240.4	176349	96887.2
O35350	O35350	Capn1	Mus musculus	Calpain-1 catalytic subunit	O35350	CAN1_MOUSE	sp	cytoplasm,cytosol,lysosome,membrane,mitochondrion,plasma membrane	cellular response to hydrogen peroxide,mammary gland involution,negative regulation of actin filament polymerization,negative regulation of NIK/NF-kappaB signaling,positive regulation of cardiac muscle cell apoptotic process,positive regulation of leukocyte tethering or rolling,positive regulation of vascular permeability,protein autoprocessing,proteolysis,receptor catabolic process,regulation of…	calcium-dependent cysteine-type endopeptidase activity,calcium ion binding,cytoskeletal protein binding,enzyme binding	0	82106.3	187875	187375
Q9R1S8	Q9R1S8	Capn7	Mus musculus	Calpain-7	Q9R1S8	CAN7_MOUSE	sp	nucleus	positive regulation of epithelial cell migration,proteolysis,self proteolysis	calcium-dependent cysteine-type endopeptidase activity,endopeptidase activity,MIT domain binding	0	92564.3	1.66064e+06	1.72897e+06
O88456	O88456	Capns1	Mus musculus	Calpain small subunit 1	O88456	CPNS1_MOUSE	sp	cytosol,membrane,plasma membrane		calcium-dependent cysteine-type endopeptidase activity,calcium ion binding,macromolecular complex binding	0	28406	64273.4	59218
Q60865	Q60865	Caprin1	Mus musculus	Caprin-1	Q60865	CAPR1_MOUSE	sp	cell leading edge,cytoplasm,cytoplasmic stress granule,cytosol,dendrite,glutamatergic synapse,lamellipodium,cytoplasmic mRNA processing body,postsynapse	negative regulation of translation,positive regulation of dendrite morphogenesis,positive regulation of dendritic spine morphogenesis	RNA binding	0	78168.9	248770	214065
Q05A80	Q05A80	Caprin2	Mus musculus	Caprin-2	Q05A80	CAPR2_MOUSE	sp	centrosome,cytoplasm,cytosol,mitochondrion,nucleoplasm,plasma membrane,receptor complex	negative regulation of cell growth,negative regulation of translation,positive regulation of canonical Wnt signaling pathway,positive regulation of dendrite morphogenesis,positive regulation of dendritic spine morphogenesis,positive regulation of peptidyl-serine phosphorylation,positive regulation of protein binding,positive regulation of transcription from RNA polymerase II promoter	metal ion binding,RNA binding,receptor binding	0	114491	149746	94676.1
P47753	P47753	Capza1	Mus musculus	F-actin-capping protein subunit alpha-1	P47753	CAZA1_MOUSE	sp	brush border,cell-cell junction,cortical cytoskeleton,F-actin capping protein complex,membrane,WASH complex	actin cytoskeleton organization,barbed-end actin filament capping,cell junction assembly	actin binding	0	32939.8	1.62165e+06	576367
P47754	P47754	Capza2	Mus musculus	F-actin-capping protein subunit alpha-2	P47754	CAZA2_MOUSE	sp	brush border,cortical cytoskeleton,F-actin capping protein complex,membrane	actin cytoskeleton organization,barbed-end actin filament capping	actin filament binding	0	32967.1	660045	341387
P47757	P47757	Capzb	Mus musculus	F-actin-capping protein subunit beta	P47757	CAPZB_MOUSE	sp	asymmetric synapse,brush border,cortical cytoskeleton,cytoskeletal calyx,dendritic spine,F-actin capping protein complex,hippocampal mossy fiber to CA3 synapse,intercalated disc,lamellipodium,membrane,neuronal cell body,postsynaptic density,Schaffer collateral - CA1 synapse,sperm connecting piece,WASH complex,Z disc	actin polymerization or depolymerization,barbed-end actin filament capping,cell morphogenesis,cell projection organization,cytoskeleton organization,lamellipodium assembly,muscle fiber development,negative regulation of filopodium assembly,negative regulation of microtubule polymerization,neuron projection development,regulation of cell morphogenesis,regulation of lamellipodium assembly,regulatio…	actin binding,beta-tubulin binding	0	31345.5	755085	840161
Q9CR86	Q9CR86	Carhsp1	Mus musculus	Calcium-regulated heat stable protein 1	Q9CR86	CHSP1_MOUSE	sp	cytoplasm,cytosol,cytoplasmic mRNA processing body,P granule	regulation of mRNA stability	mRNA 3'-UTR binding	0	16062.3	4218588	3.41452e+06
Q9WVG6	Q9WVG6	Carm1	Mus musculus	Histone-arginine methyltransferase CARM1	Q9WVG6	CARM1_MOUSE	sp	cytoplasm,cytosol,nucleoplasm,nucleus,macromolecular complex,RNA polymerase II transcription factor complex	aging,endochondral bone morphogenesis,histone arginine methylation,histone H3-R17 methylation,histone H3-R2 methylation,histone methylation,intracellular estrogen receptor signaling pathway,intracellular steroid hormone receptor signaling pathway,negative regulation of dendrite development,negative regulation of protein binding,positive regulation of cell proliferation,positive regulation of fat …	histone-arginine N-methyltransferase activity,histone methyltransferase activity,histone methyltransferase activity (H3-R17 specific),lysine-acetylated histone binding,ligand-dependent nuclear receptor transcription coactivator activity,protein-arginine N-methyltransferase activity,protein-arginine omega-N asymmetric methyltransferase activity,protein homodimerization activity,protein methyltrans…	0	65853.7	435494	338488
Q6EDY6	Q6EDY6	Carmil1	Mus musculus	F-actin-uncapping protein LRRC16A	Q6EDY6	CARL1_MOUSE	sp	cell leading edge,cytoplasm,cytosol,filamentous actin,intermediate filament cytoskeleton,lamellipodium,macropinosome,nuclear speck,nucleoplasm,nucleus,plasma membrane	actin filament network formation,barbed-end actin filament uncapping,cell migration,establishment or maintenance of cell polarity,lamellipodium assembly,macropinocytosis,negative regulation of barbed-end actin filament capping,positive regulation of actin filament polymerization,positive regulation of cell migration,positive regulation of lamellipodium organization,positive regulation of stress f…	macromolecular complex binding	0	151860	63853.6	142951
Q80UY1	Q80UY1	Carnmt1	Mus musculus	Carnosine N-methyltransferase	Q80UY1	CARME_MOUSE	sp	cytosol,nucleus	carnosine metabolic process,methylation	carnosine N-methyltransferase activity,protein homodimerization activity,S-adenosylmethionine-dependent methyltransferase activity	0	46338.7	118984	137137
Q9ER72	Q9ER72	Cars1	Mus musculus	Cysteine--tRNA ligase, cytoplasmic	Q9ER72	SYCC_MOUSE	sp	cytoplasm,cytosol	cysteinyl-tRNA aminoacylation	ATP binding,cysteine-tRNA ligase activity,identical protein binding,metal ion binding,protein homodimerization activity,tRNA binding	0	94859.8	906257	801187
Q8BYM8	Q8BYM8	Cars2	Mus musculus	Probable cysteine--tRNA ligase, mitochondrial	Q8BYM8	SYCM_MOUSE	sp	cytoplasm,mitochondrial matrix	cysteinyl-tRNA aminoacylation	ATP binding,cysteine-tRNA ligase activity,metal ion binding	0	61271.6	825817	587487
Q8C3Q9	Q8C3Q9	Casp9	Mus musculus	Caspase-9	Q8C3Q9	CASP9_MOUSE	sp	apoptosome,cytoplasm,cytosol,mitochondrion,nucleus,macromolecular complex	activation of cysteine-type endopeptidase activity involved in apoptotic process,aging,apoptotic process,cellular response to dexamethasone stimulus,cellular response to DNA damage stimulus,cellular response to UV,glial cell apoptotic process,intrinsic apoptotic signaling pathway in response to DNA damage,intrinsic apoptotic signaling pathway in response to endoplasmic reticulum stress,kidney dev…	cysteine-type endopeptidase activity,cysteine-type endopeptidase activity involved in apoptotic process,cysteine-type endopeptidase activity involved in apoptotic signaling pathway,cysteine-type endopeptidase activity involved in execution phase of apoptosis,cysteine-type peptidase activity,identical protein binding,peptidase activity,protein kinase binding,SH3 domain binding	0	49979.1	90445.5	253601
P51125	P51125	Cast	Mus musculus	Calpastatin	P51125	ICAL_MOUSE	sp	cytoplasm,cytosol,endoplasmic reticulum,membrane,nucleus,postsynaptic density	egg activation,inhibition of cysteine-type endopeptidase activity,negative regulation of catalytic activity,negative regulation of cell cycle arrest,negative regulation of peptidase activity,negative regulation of type B pancreatic cell apoptotic process,protein catabolic process	calcium-dependent cysteine-type endopeptidase inhibitor activity,protease binding	0	84921.7	590986	641837
P48758	P48758	Cbr1	Mus musculus	Carbonyl reductase [NADPH] 1	P48758	CBR1_MOUSE	sp	cytoplasm,intracellular membrane-bounded organelle,microvillus,nucleus,plasma membrane	drug metabolic process,oxidation-reduction process,vitamin K metabolic process	15-hydroxyprostaglandin-D dehydrogenase (NADP+) activity,15-hydroxyprostaglandin dehydrogenase (NADP+) activity,carbonyl reductase (NADPH) activity,oxidoreductase activity, acting on NAD(P)H, quinone or similar compound as acceptor,prostaglandin-E2 9-reductase activity	0	30641.2	511148	347412
Q91VT4	Q91VT4	Cbr4	Mus musculus	3-oxoacyl-[acyl-carrier-protein] reductase	Q91VT4	CBR4_MOUSE	sp	mitochondrial matrix,mitochondrion,oxidoreductase complex	daunorubicin metabolic process,doxorubicin metabolic process,fatty acid biosynthetic process,oxidation-reduction process,protein heterotetramerization,protein homotetramerization	3-oxoacyl-,NAD(P)H dehydrogenase (quinone) activity,NADPH binding,NADPH dehydrogenase (quinone) activity,oxidoreductase activity, acting on the CH-OH group of donors, NAD or NADP as acceptor,quinone binding	0	25414.6	237474	234454
P83917	P83917	Cbx1	Mus musculus	Chromobox protein homolog 1	P83917	CBX1_MOUSE	sp	chromatin,chromocenter,chromosome, centromeric region,female pronucleus,male pronucleus,nucleus,pericentric heterochromatin,site of DNA damage,spindle	cellular response to DNA damage stimulus,negative regulation of transcription, DNA-templated	enzyme binding,histone methyltransferase binding,identical protein binding	0	21417.8	238279	329124
P30658	P30658	Cbx2	Mus musculus	Chromobox protein homolog 2	P30658	CBX2_MOUSE	sp	euchromatin,heterochromatin,nuclear speck,nucleoplasm,nucleus,PcG protein complex,PRC1 complex	chromatin organization,development of primary sexual characteristics,negative regulation of transcription from RNA polymerase II promoter	chromatin binding,DNA binding,methylated histone binding	0	54918.1	57005.1	126453
Q8K1A6	Q8K1A6	Cc2d1a	Mus musculus	Coiled-coil and C2 domain-containing protein 1A	Q8K1A6	C2D1A_MOUSE	sp	cytosol,fibrillar center,microtubule organizing center,nucleus,plasma membrane	negative regulation of transcription from RNA polymerase II promoter	RNA polymerase II transcription factor activity, sequence-specific DNA binding,transcriptional repressor activity, RNA polymerase II transcription regulatory region sequence-specific binding,RNA polymerase II core promoter proximal region sequence-specific DNA binding	0	103698	28732.208984375	49110.2
Q8BRN9	Q8BRN9	Cc2d1b	Mus musculus	Coiled-coil and C2 domain-containing protein 1B	Q8BRN9	C2D1B_MOUSE	sp	intracellular membrane-bounded organelle,nucleoplasm,nucleus	negative regulation of transcription from RNA polymerase II promoter	RNA polymerase II transcription factor activity, sequence-specific DNA binding,transcriptional repressor activity, RNA polymerase II transcription regulatory region sequence-specific binding,RNA polymerase II core promoter proximal region sequence-specific DNA binding	0	93091.3	943531	689922
Q8VDP4	Q8VDP4	Ccar2	Mus musculus	Cell cycle and apoptosis regulator protein 2	Q8VDP4	CCAR2_MOUSE	sp	cytoplasm,DBIRD complex,mitochondrial matrix,nuclear chromatin,nucleoplasm,nucleus	cell cycle,cellular response to DNA damage stimulus,mitochondrial fragmentation involved in apoptotic process,mRNA processing,negative regulation of catalytic activity,negative regulation of cell growth,negative regulation of intrinsic apoptotic signaling pathway in response to DNA damage,negative regulation of proteasomal ubiquitin-dependent protein catabolic process,negative regulation of trans…	enzyme binding,enzyme inhibitor activity,ligand-dependent nuclear receptor transcription coactivator activity,RNA polymerase II core binding	0	103002	105601	61100.6
Q8VE99	Q8VE99	Ccdc115	Mus musculus	Coiled-coil domain-containing protein 115	Q8VE99	CC115_MOUSE	sp	COPI-coated vesicle,endoplasmic reticulum,endoplasmic reticulum-Golgi intermediate compartment,endosome,extrinsic component of endoplasmic reticulum membrane,lysosome,vacuolar proton-transporting V-type ATPase complex	cellular iron ion homeostasis,cellular response to increased oxygen levels,lysosomal lumen acidification,lysosomal protein catabolic process,vacuolar proton-transporting V-type ATPase complex assembly	unfolded protein binding	0	19742.6	1.26879e+06	1.2273e+06
Q6PB51	Q6PB51	Ccdc117	Mus musculus	Coiled-coil domain-containing protein 117	Q6PB51	CC117_MOUSE	sp				0	30427.4	1.38279e+06	2.08993e+06
Q8R344	Q8R344	Ccdc12	Mus musculus	Coiled-coil domain-containing protein 12	Q8R344	CCD12_MOUSE	sp	post-mRNA release spliceosomal complex,U2-type spliceosomal complex			0	18891.4	33572.1	149041
Q9D8X2	Q9D8X2	Ccdc124	Mus musculus	Coiled-coil domain-containing protein 124	Q9D8X2	CC124_MOUSE	sp	cytosol,microtubule organizing center,midbody,plasma membrane	cell cycle,cell division		0	25345.8	130933	114835
Q3TC33	Q3TC33	Ccdc127	Mus musculus	Coiled-coil domain-containing protein 127	Q3TC33	CC127_MOUSE	sp				0	30509	61700.8	71672.6
Q8C7V8	Q8C7V8	Ccdc134	Mus musculus	Coiled-coil domain-containing protein 134	Q8C7V8	CC134_MOUSE	sp	endoplasmic reticulum,extracellular region,nucleus	angiogenesis,embryonic hemopoiesis,embryonic liver development,placenta development,ventricular system development		0	26494.5	44065.3	7040.76
Q8K2J4	Q8K2J4	Ccdc14	Mus musculus	Coiled-coil domain-containing protein 14	Q8K2J4	CCD14_MOUSE	sp	centriolar satellite,centrosome,cytoplasm	protein localization to centrosome		0	102630	25282.216796875	12078.1
Q8C9S4	Q8C9S4	Ccdc186	Mus musculus	Coiled-coil domain-containing protein 186	Q8C9S4	CC186_MOUSE	sp	Golgi apparatus	glucose homeostasis,insulin secretion involved in cellular response to glucose stimulus,response to bacterium,vesicle cytoskeletal trafficking		0	104901	106029	134531
Q78PG9	Q78PG9	Ccdc25	Mus musculus	Coiled-coil domain-containing protein 25	Q78PG9	CCD25_MOUSE	sp				0	24479.9	304628	421685
Q9D024	Q9D024	Ccdc47	Mus musculus	PAT complex subunit CCDC47	Q9D024	CCD47_MOUSE	sp	endoplasmic reticulum,integral component of membrane,rough endoplasmic reticulum,rough endoplasmic reticulum membrane	calcium ion homeostasis,endoplasmic reticulum calcium ion homeostasis,endoplasmic reticulum organization,ERAD pathway,ER overload response,post-embryonic development,ER-associated ubiquitin-dependent protein catabolic process	calcium ion binding	0	55843.8	36602.8	49943.2
Q810U5	Q810U5	Ccdc50	Mus musculus	Coiled-coil domain-containing protein 50	Q810U5	CCD50_MOUSE	sp	cytoplasm,cytosol	sensory perception of sound	ubiquitin protein ligase binding	0	35321.5	NaN	1
Q3URS9	Q3URS9	Ccdc51	Mus musculus	Mitochondrial potassium channel	Q3URS9	MITOK_MOUSE	sp	integral component of mitochondrial inner membrane,mitochondrial ATP-gated potassium channel complex,mitochondrion,potassium channel complex	potassium ion transmembrane transport	mitochondrial ATP-gated potassium channel activity	0	45132.5	30866.4	42921.7
D3YZP9	D3YZP9	Ccdc6	Mus musculus	Coiled-coil domain-containing protein 6	D3YZP9	CCDC6_MOUSE	sp	cytoskeleton,cytosol		identical protein binding,SH3 domain binding	0	52938.8	684836	985410
Q3TCJ8	Q3TCJ8	Ccdc69	Mus musculus	Coiled-coil domain-containing protein 69	Q3TCJ8	CCD69_MOUSE	sp	cytoplasm,midbody,nucleus,spindle midzone	spindle midzone assembly	microtubule binding	0	23296.2	570738	884510
Q8VC31	Q8VC31	Ccdc9	Mus musculus	Coiled-coil domain-containing protein 9	Q8VC31	CCDC9_MOUSE	sp				0	61445.4	149302	68723.5
Q8C3X2	Q8C3X2	Ccdc90b	Mus musculus	Coiled-coil domain-containing protein 90B, mitochondrial	Q8C3X2	CC90B_MOUSE	sp	integral component of membrane,mitochondrial membrane,mitochondrion			0	29596.8	986100	320504
Q9DBT3	Q9DBT3	Ccdc97	Mus musculus	Coiled-coil domain-containing protein 97	Q9DBT3	CCD97_MOUSE	sp				0	38724.3	27668.7	32316.9
P51943	P51943	Ccna2	Mus musculus	Cyclin-A2	P51943	CCNA2_MOUSE	sp	cyclin A2-CDK2 complex,cyclin-dependent protein kinase holoenzyme complex,cytoplasm,cytosol,female pronucleus,host cell nucleus,male pronucleus,nucleoplasm,nucleus	animal organ regeneration,cell cycle G1/S phase transition,cell division,cellular response to cocaine,cellular response to estradiol stimulus,cellular response to hypoxia,cellular response to insulin-like growth factor stimulus,cellular response to leptin stimulus,cellular response to luteinizing hormone stimulus,cellular response to nitric oxide,cellular response to platelet-derived growth facto…	cyclin-dependent protein serine/threonine kinase regulator activity,protein domain specific binding,protein kinase binding	0	47269.1	4114.27099609375	47565.2
P24860	P24860	Ccnb1	Mus musculus	G2/mitotic-specific cyclin-B1	P24860	CCNB1_MOUSE	sp	centrosome,condensed nuclear chromosome outer kinetochore,cyclin B1-CDK1 complex,cyclin-dependent protein kinase holoenzyme complex,cytoplasm,cytosol,host cell nucleus,membrane,mitochondrial matrix,nucleus,spindle pole	cell division,cellular response to fatty acid,cellular response to hypoxia,cellular response to iron(III) ion,cellular response to organic cyclic compound,digestive tract development,histone H3-S10 phosphorylation involved in chromosome condensation,in utero embryonic development,mitotic cell cycle phase transition,mitotic metaphase plate congression,mitotic spindle organization,negative regulati…	cyclin-dependent protein serine/threonine kinase activator activity,cyclin-dependent protein serine/threonine kinase regulator activity,patched binding,macromolecular complex binding,protein kinase binding,ubiquitin-like protein ligase binding	0	48051.9	499562	587967
Q3TVC7	Q3TVC7	Ccndbp1	Mus musculus	Cyclin-D1-binding protein 1	Q3TVC7	CCDB1_MOUSE	sp	cytoplasm,nuclear body,nucleoplasm,nucleus	cell cycle,regulation of cell cycle		0	39355.9	374340	666550
Q7TQK0	Q7TQK0	Ccnt2	Mus musculus	Cyclin-T2	Q7TQK0	CCNT2_MOUSE	sp	cyclin/CDK positive transcription elongation factor complex,cytosol,host cell nucleus,nucleoplasm,nucleus,perinuclear region of cytoplasm,plasma membrane	cell cycle,cell division,early viral transcription,late viral transcription,positive regulation of DNA-templated transcription, elongation,positive regulation of transcription from RNA polymerase II promoter,regulation of muscle cell differentiation,regulation of transcription from RNA polymerase II promoter,skeletal muscle tissue development,transcription, DNA-templated	7SK snRNA binding,chromatin binding,cyclin-dependent protein serine/threonine kinase activator activity,cyclin-dependent protein serine/threonine kinase regulator activity,protein kinase binding,RNA polymerase binding,transcription coactivator binding	0	80251.6	40567.5	46723.7
Q9WU84	Q9WU84	Ccs	Mus musculus	Copper chaperone for superoxide dismutase	Q9WU84	CCS_MOUSE	sp	cytoplasm,extracellular region,extracellular space,mitochondrial intermembrane space,nucleus	metal ion transport,positive regulation of oxidoreductase activity,removal of superoxide radicals	copper ion binding,enzyme binding,superoxide dismutase activity	0	28911.6	167356	153207
P80314	P80314	Cct2	Mus musculus	T-complex protein 1 subunit beta	P80314	TCPB_MOUSE	sp	cell body,chaperonin-containing T-complex,cytosol,microtubule,myelin sheath,zona pellucida receptor complex	binding of sperm to zona pellucida,chaperone-mediated protein complex assembly,chaperone mediated protein folding independent of cofactor,positive regulation of establishment of protein localization to telomere,positive regulation of telomerase activity,positive regulation of telomerase RNA localization to Cajal body,positive regulation of telomere maintenance via telomerase,protein stabilization…	ATP binding,protein binding involved in protein folding,ubiquitin protein ligase binding,unfolded protein binding	0	57477.2	2.27805e+06	1.53149e+06
P80318	P80318	Cct3	Mus musculus	T-complex protein 1 subunit gamma	P80318	TCPG_MOUSE	sp	cell body,chaperonin-containing T-complex,cytosol,microtubule,myelin sheath,plasma membrane,zona pellucida receptor complex	binding of sperm to zona pellucida,pore complex assembly,positive regulation of establishment of protein localization to telomere,positive regulation of telomere maintenance via telomerase,protein folding,protein stabilization,toxin transport	ATP binding,unfolded protein binding	0	60630	2.21596e+06	1.96781e+06
P80315	P80315	Cct4	Mus musculus	T-complex protein 1 subunit delta	P80315	TCPD_MOUSE	sp	cell body,centrosome,chaperonin-containing T-complex,cilium,cytosol,melanosome,microtubule,nucleoplasm,zona pellucida receptor complex	binding of sperm to zona pellucida,positive regulation of establishment of protein localization to telomere,positive regulation of telomerase activity,positive regulation of telomerase RNA localization to Cajal body,positive regulation of telomere maintenance via telomerase,protein folding,protein stabilization,scaRNA localization to Cajal body,toxin transport	ATP binding,unfolded protein binding	0	58066.4	1.83345e+06	1725853
P80316	P80316	Cct5	Mus musculus	T-complex protein 1 subunit epsilon	P80316	TCPE_MOUSE	sp	cell body,centrosome,chaperonin-containing T-complex,microtubule,myelin sheath	binding of sperm to zona pellucida,positive regulation of establishment of protein localization to telomere,positive regulation of telomere maintenance via telomerase,protein folding,protein stabilization,response to virus,toxin transport	ATP binding,beta-tubulin binding,G-protein beta-subunit binding,mRNA 3'-UTR binding,mRNA 5'-UTR binding,unfolded protein binding	0	59624.1	2.00586e+06	1.84501e+06
P80317	P80317	Cct6a	Mus musculus	T-complex protein 1 subunit zeta	P80317	TCPZ_MOUSE	sp	acrosomal vesicle,cell body,chaperonin-containing T-complex,cytosol,microtubule,zona pellucida receptor complex	binding of sperm to zona pellucida,positive regulation of establishment of protein localization to telomere,positive regulation of telomere maintenance via telomerase,protein folding,protein stabilization,toxin transport	ATP binding,unfolded protein binding,WD40-repeat domain binding	0	58004.3	1.30021e+06	1.41631e+06
P80313	P80313	Cct7	Mus musculus	T-complex protein 1 subunit eta	P80313	TCPH_MOUSE	sp	cell body,chaperonin-containing T-complex,microtubule,mitochondrion	binding of sperm to zona pellucida,positive regulation of establishment of protein localization to telomere,positive regulation of telomere maintenance via telomerase,protein folding,protein stabilization,toxin transport	ATP binding,identical protein binding,unfolded protein binding	0	59652.2	1.1686e+06	1407354
P42932	P42932	Cct8	Mus musculus	T-complex protein 1 subunit theta	P42932	TCPQ_MOUSE	sp	cell body,centrosome,chaperonin-containing T-complex,cilium,cytoplasm,cytosol,intermediate filament cytoskeleton,microtubule,nucleoplasm,zona pellucida receptor complex	binding of sperm to zona pellucida,pore complex assembly,positive regulation of establishment of protein localization to telomere,positive regulation of telomere maintenance via telomerase,protein folding,protein stabilization,toxin transport	ATP binding,unfolded protein binding	0	59555.5	1.78866e+06	2.36549e+06
Q8C1Y8	Q8C1Y8	Ccz1	Mus musculus	Vacuolar fusion protein CCZ1 homolog	Q8C1Y8	CCZ1_MOUSE	sp	intracellular membrane-bounded organelle,lysosomal membrane,Mon1-Ccz1 complex	vesicle-mediated transport	guanyl-nucleotide exchange factor activity	0	55504.7	184658	239984
O35566	O35566	Cd151	Mus musculus	CD151 antigen	O35566	CD151_MOUSE	sp	basement membrane,cell surface,integral component of plasma membrane	cell migration,positive regulation of cell migration,positive regulation of endocytosis,T cell proliferation,wound healing, spreading of cells	integrin binding	0	28246.1	1.10573e+06	725933
Q9D6W7	Q9D6W7	Cd164l2	Mus musculus	CD164 sialomucin-like 2 protein	Q9D6W7	C16L2_MOUSE	sp	cytoplasmic vesicle,integral component of membrane			0	18219.9	935276	211269
Q8R2S8	Q8R2S8	Cd177	Mus musculus	CD177 antigen	Q8R2S8	CD177_MOUSE	sp	anchored component of plasma membrane,integral component of membrane,plasma membrane,plasma membrane raft,secretory granule membrane,tertiary granule membrane	cell adhesion,cell-cell adhesion via plasma-membrane adhesion molecules,cell-cell junction maintenance,innate immune response,leukocyte cell-cell adhesion,neutrophil extravasation,positive regulation of neutrophil degranulation,positive regulation of superoxide anion generation,protein localization to cell surface,regulation of endocytosis,regulation of integrin-mediated signaling pathway	calcium-dependent protein binding,integrin binding,protease binding	0	87090.6	193632	1.8934440612792969
Q9JLQ0	Q9JLQ0	Cd2ap	Mus musculus	CD2-associated protein	Q9JLQ0	CD2AP_MOUSE	sp	cell-cell junction,cell cortex,cell leading edge,cytoplasm,cytosol,endocytic vesicle,fibrillar center,filamentous actin,perinuclear region of cytoplasm,plasma membrane,macromolecular complex,ruffle	actin filament organization,cell-cell adhesion,cell cycle,cell division,cell migration,negative regulation of small GTPase mediated signal transduction,negative regulation of transforming growth factor beta1 production,positive regulation of protein localization to nucleus,positive regulation of protein secretion,proteasome-mediated ubiquitin-dependent protein catabolic process,regulation of acti…	beta-catenin binding,cadherin binding,identical protein binding,macromolecular complex binding,protein C-terminus binding,SH3 domain binding,vascular endothelial growth factor receptor binding	0	70449.9	537399	536708
Q9CWK3	Q9CWK3	Cd2bp2	Mus musculus	CD2 antigen cytoplasmic tail-binding protein 2	Q9CWK3	CD2B2_MOUSE	sp	cytosol,fibrillar center,nuclear speck,nucleoplasm,nucleus,U5 snRNP	mRNA processing,negative regulation of phosphatase activity,RNA splicing	ribonucleoprotein complex binding	0	37694.4	82663.4	145068
Q9Z1P5	Q9Z1P5	Cd320	Mus musculus	CD320 antigen	Q9Z1P5	CD320_MOUSE	sp	endoplasmic reticulum,integral component of plasma membrane,plasma membrane	B cell costimulation,cobalamin transport,positive regulation of B cell proliferation,regulation of vitamin metabolic process	calcium ion binding,cobalamin binding,growth factor activity	0	27739.1	70243.1	38041.8
Q08857	Q08857	Cd36	Mus musculus	Platelet glycoprotein 4	Q08857	CD36_MOUSE	sp	apical part of cell,apical plasma membrane,brush border membrane,caveola,cell periphery,cell surface,endoplasmic reticulum,external side of plasma membrane,Golgi apparatus,integral component of membrane,intracellular membrane-bounded organelle,membrane,membrane raft,mitochondrion,plasma membrane,macromolecular complex,receptor complex,sarcolemma	amyloid-beta clearance by cellular catabolic process,amyloid fibril formation,apoptotic cell clearance,cell adhesion,cell surface receptor signaling pathway,cellular response to beta-amyloid,cellular response to bacterial lipopeptide,cellular response to diacyl bacterial lipopeptide,cellular response to hydroperoxide,cellular response to lipopolysaccharide,cellular response to lipoteichoic acid,c…	beta-amyloid binding,high-density lipoprotein particle binding,lipid binding,lipoprotein particle binding,lipoteichoic acid receptor activity,long-chain fatty acid transporter activity,low-density lipoprotein particle binding,low-density lipoprotein receptor activity,oleic acid binding,oxidised low-density lipoprotein particle receptor activity,macromolecular complex binding,scavenger receptor ac…	0	52698	197641	69060.8
Q61475	Q61475	Cd55	Mus musculus	Complement decay-accelerating factor, GPI-anchored	Q61475	DAF1_MOUSE	sp	anchored component of membrane,apical plasma membrane,cell surface,external side of plasma membrane,membrane raft,plasma membrane	complement activation, classical pathway,innate immune response,negative regulation of complement activation,regulation of complement activation,regulation of complement activation, classical pathway,regulation of complement-dependent cytotoxicity	enzyme inhibitor activity,lipid binding,virus receptor activity	0	42617.8	161106	182597
P40240	P40240	Cd9	Mus musculus	CD9 antigen	P40240	CD9_MOUSE	sp	apical plasma membrane,cell surface,external side of plasma membrane,extracellular exosome,integral component of plasma membrane,membrane,plasma membrane,macromolecular complex	brain development,cell adhesion,cellular response to low-density lipoprotein particle stimulus,fusion of sperm to egg plasma membrane,glial cell migration,myoblast fusion involved in skeletal muscle regeneration,negative regulation of cell proliferation,negative regulation of cellular component movement,negative regulation of platelet aggregation,oligodendrocyte development,paranodal junction ass…	integrin binding	0	25258	610191	649305
Q8CII2	Q8CII2	Cdc123	Mus musculus	Cell division cycle protein 123 homolog	Q8CII2	CD123_MOUSE	sp	cytoplasm	cell cycle,cell division		0	38816.3	NaN	1
Q8CFI2	Q8CFI2	Cdc34	Mus musculus	Ubiquitin-conjugating enzyme E2 R1	Q8CFI2	UB2R1_MOUSE	sp	cytosol,nuclear speck	cell cycle,cellular response to interferon-beta,negative regulation of cAMP-mediated signaling,positive regulation of inclusion body assembly,positive regulation of neuron apoptotic process,proteasome-mediated ubiquitin-dependent protein catabolic process,protein K48-linked ubiquitination,protein monoubiquitination,protein polyubiquitination,protein ubiquitination,ubiquitin-dependent protein cata…	ATP binding,ubiquitin conjugating enzyme activity,ubiquitin-protein transferase activity	0	26621.7	380212	427213
Q61081	Q61081	Cdc37	Mus musculus	Hsp90 co-chaperone Cdc37	Q61081	CDC37_MOUSE	sp	chaperone complex,cytoplasm,cytosol,HSP90-CDC37 chaperone complex,macromolecular complex,ruffle membrane	mitophagy in response to mitochondrial depolarization,posttranscriptional regulation of gene expression,protein folding,protein stabilization,regulation of interferon-gamma-mediated signaling pathway,regulation of protein kinase activity,regulation of type I interferon-mediated signaling pathway	chaperone binding,heat shock protein binding,Hsp90 protein binding,kinase binding,mitogen-activated protein kinase kinase kinase binding,protein C-terminus binding,protein kinase B binding,protein kinase binding,scaffold protein binding,unfolded protein binding	0	44593.4	539452	578158
Q9CZP7	Q9CZP7	Cdc37l1	Mus musculus	Hsp90 co-chaperone Cdc37-like 1	Q9CZP7	CD37L_MOUSE	sp	cytoplasm,cytosol	protein folding,protein stabilization	chaperone binding,heat shock protein binding,unfolded protein binding	0	38439.2	228469	224053
Q9DC48	Q9DC48	Cdc40	Mus musculus	Pre-mRNA-processing factor 17	Q9DC48	PRP17_MOUSE	sp	catalytic step 2 spliceosome,nuclear speck,nucleoplasm,U2-type catalytic step 2 spliceosome	mRNA splicing, via spliceosome		0	65461.2	99741.6	78975.6
P60766	P60766	Cdc42	Mus musculus	Cell division control protein 42 homolog	P60766	CDC42_MOUSE	sp	apical part of cell,cell-cell junction,cell periphery,cell projection,centrosome,cytoplasm,cytoplasmic ribonucleoprotein granule,cytosol,dendritic spine,filopodium,Golgi membrane,Golgi transport complex,lamellipodium membrane,leading edge membrane,membrane,midbody,mitotic spindle,myelin sheath,neuronal cell body,phagocytic vesicle,plasma membrane,Schaffer collateral - CA1 synapse,secretory granul…	actin filament branching,actin filament organization,adherens junction organization,cardiac conduction system development,Cdc42 protein signal transduction,cell-cell adhesion,cell junction assembly,cell migration,cell projection assembly,cellular protein localization,cellular response to interferon-gamma,dendritic cell migration,dendritic spine morphogenesis,endocytosis,endosomal transport,establ…	apolipoprotein A-I receptor binding,GBD domain binding,GTPase activity,GTP binding,GTP-dependent protein binding,identical protein binding,mitogen-activated protein kinase kinase kinase binding,protein kinase binding,thioesterase binding,ubiquitin protein ligase activity	0	21258.6	1.15373e+06	976923
Q7TT50	Q7TT50	Cdc42bpb	Mus musculus	Serine/threonine-protein kinase MRCK beta	Q7TT50	MRCKB_MOUSE	sp	actomyosin,cell-cell junction,cell leading edge,cytoplasm,cytoskeleton,lamellipodium,plasma membrane	actin cytoskeleton organization,actin cytoskeleton reorganization,actomyosin structure organization,cell migration,intracellular signal transduction,peptidyl-threonine phosphorylation,protein phosphorylation	ATP binding,magnesium ion binding,macromolecular complex binding,protein kinase activity,protein serine/threonine kinase activity,Rho GTPase binding	0	194753	2.72926e+06	4.17844e+06
Q8JZM7	Q8JZM7	Cdc73	Mus musculus	Parafibromin	Q8JZM7	CDC73_MOUSE	sp	Cdc73/Paf1 complex,cytosol,nucleoplasm,nucleus	cell cycle,cellular response to lipopolysaccharide,endodermal cell fate commitment,histone H2B ubiquitination,histone monoubiquitination,mRNA polyadenylation,negative regulation of apoptotic process,negative regulation of cell proliferation,negative regulation of epithelial cell proliferation,negative regulation of fibroblast proliferation,negative regulation of G1/S transition of mitotic cell cy…	RNA polymerase II core binding	0	60576.6	106431528	58567.2
Q99M54	Q99M54	Cdca3	Mus musculus	Cell division cycle-associated protein 3	Q99M54	CDCA3_MOUSE	sp	adherens junction,cytosol	cell cycle,cell division,protein ubiquitination		0	28707.9	242568	351724
Q9CPY3	Q9CPY3	Cdca5	Mus musculus	Sororin	Q9CPY3	CDCA5_MOUSE	sp	chromatin,cytoplasm,nuclear chromatin,nucleoplasm,nucleus	cell division,double-strand break repair,mitotic cell cycle,mitotic chromosome condensation,mitotic metaphase plate congression,mitotic sister chromatid cohesion,positive regulation of exit from mitosis,regulation of cohesin loading	macromolecular complex binding	0	28991.3	101039	179385
P09803	P09803	Cdh1	Mus musculus	Cadherin-1	P09803	CADH1_MOUSE	sp	actin cytoskeleton,adherens junction,apical junction complex,apical part of cell,axon,axon terminus,basolateral plasma membrane,catenin complex,cell-cell junction,cell junction,cell periphery,cell surface,cytoplasm,cytoplasmic side of plasma membrane,endosome,flotillin complex,glutamatergic synapse,integral component of membrane,lamellipodium,lateral loop,lateral plasma membrane,node of Ranvier,p…	adherens junction organization,bicellular tight junction assembly,calcium-dependent cell-cell adhesion via plasma membrane cell adhesion molecules,cell-cell adhesion,cell-cell adhesion via plasma-membrane adhesion molecules,cellular response to amino acid stimulus,cellular response to indole-3-methanol,cellular response to lithium ion,cochlea development,decidualization,embryo implantation,epithe…	alpha-catenin binding,ankyrin binding,beta-catenin binding,cadherin binding,calcium ion binding,cell adhesion molecule binding,cytoskeletal protein binding,gamma-catenin binding,GTPase activating protein binding,identical protein binding,protein domain specific binding,protein phosphatase binding	0	98255.9	122013	136008
Q8VDP6	Q8VDP6	Cdipt	Mus musculus	CDP-diacylglycerol--inositol 3-phosphatidyltransferase	Q8VDP6	CDIPT_MOUSE	sp	endoplasmic reticulum membrane,Golgi apparatus,integral component of membrane,plasma membrane	CDP-diacylglycerol metabolic process,phosphatidylinositol biosynthetic process	alcohol binding,carbohydrate binding,CDP-diacylglycerol-inositol 3-phosphatidyltransferase activity,diacylglycerol binding,manganese ion binding	0	23598.9	45601	96348.2
P11440	P11440	Cdk1	Mus musculus	Cyclin-dependent kinase 1	P11440	CDK1_MOUSE	sp	centrosome,cyclin B1-CDK1 complex,cyclin-dependent protein kinase holoenzyme complex,cytoplasm,cytosol,midbody,mitochondrial matrix,mitotic spindle,nucleoplasm,nucleus,spindle microtubule	animal organ regeneration,apoptotic process,cell aging,cell division,cell proliferation,cellular response to hydrogen peroxide,chromosome condensation,epithelial cell differentiation,G2/M transition of mitotic cell cycle,Golgi disassembly,mitotic cell cycle phase transition,mitotic G2 DNA damage checkpoint,negative regulation of apoptotic process,peptidyl-serine phosphorylation,peptidyl-threonine…	ATP binding,chromatin binding,cyclin binding,cyclin-dependent protein kinase activity,cyclin-dependent protein serine/threonine kinase activity,histone kinase activity,Hsp70 protein binding,kinase activity,protein kinase activity,protein serine/threonine kinase activity,RNA polymerase II carboxy-terminal domain kinase activity	0	34106.6	739625	723389
P24788	P24788	Cdk11b	Mus musculus	Cyclin-dependent kinase 11B	P24788	CD11B_MOUSE	sp	nucleoplasm,nucleus	blastocyst development,cell cycle,negative regulation of apoptotic signaling pathway,protein phosphorylation,regulation of gene expression,regulation of mitotic cell cycle,regulation of mitotic nuclear division,regulation of mRNA processing	ATP binding,cyclin-dependent protein serine/threonine kinase activity,protein serine/threonine kinase activity	0	91513.4	227848	310583
O35207;Q9CPY4	O35207;Q9CPY4	Cdk2ap1;Cdk2ap2	Mus musculus	Cyclin-dependent kinase 2-associated protein 1;Cyclin-dependent kinase 2-associated protein 2	O35207;Q9CPY4	CDKA1_MOUSE;CDKA2_MOUSE	sp	cytosol,nucleoplasm,nucleus,perinuclear region of cytoplasm;cytoplasm,microtubule,nucleus	cell cycle,face morphogenesis,in utero embryonic development,positive regulation of protein phosphorylation;negative regulation of G1/S transition of mitotic cell cycle,regulation of microtubule cytoskeleton organization,regulation of stem cell division	DNA polymerase binding;	0	12353.96;13201.99	87723.3	66712.1
P49615	P49615	Cdk5	Mus musculus	Cyclin-dependent kinase 5	P49615	CDK5_MOUSE	sp	axon,cytoplasm,cytoskeleton,cytosol,dendrite,filopodium,glutamatergic synapse,growth cone,lamellipodium,membrane,microtubule,neuromuscular junction,neuronal cell body,neuron projection,nucleoplasm,nucleus,perikaryon,plasma membrane,postsynapse,postsynaptic density,presynapse,cyclin-dependent protein kinase 5 holoenzyme complex,Schaffer collateral - CA1 synapse	apoptotic process,associative learning,axonogenesis,behavioral response to cocaine,calcium ion import,cell division,cell-matrix adhesion,cell migration,cellular response to beta-amyloid,central nervous system neuron development,cerebellar cortex development,cerebellar cortex formation,cerebellum development,cerebral cortex development,corpus callosum development,cortical actin cytoskeleton organi…	acetylcholine receptor activator activity,ATP binding,cyclin-dependent protein serine/threonine kinase activity,cytoskeletal protein binding,ephrin receptor binding,ErbB-2 class receptor binding,ErbB-3 class receptor binding,Hsp90 protein binding,kinase activity,p53 binding,protein kinase activity,protein kinase binding,protein serine/threonine kinase activity,tau-protein kinase activity,voltage-…	0	33288.5	268424	267649
Q99LM2	Q99LM2	Cdk5rap3	Mus musculus	CDK5 regulatory subunit-associated protein 3	Q99LM2	CK5P3_MOUSE	sp	centrosome,cytoplasm,cytosol,intracellular membrane-bounded organelle,microtubule,nucleolus,nucleus,macromolecular complex	apoptotic nuclear changes,cell proliferation,definitive erythrocyte differentiation,endoplasmic reticulum unfolded protein response,liver development,mitotic G2/M transition checkpoint,mitotic G2 DNA damage checkpoint,negative regulation of cellular protein catabolic process,negative regulation of MAP kinase activity,negative regulation of NF-kappaB transcription factor activity,negative regulati…	cyclin binding,MDM2/MDM4 family protein binding,mitogen-activated protein kinase binding,NF-kappaB binding,macromolecular complex binding,protein kinase binding,ubiquitin-like protein ligase binding	0	56990.8	238825	211360
P46414	P46414	Cdkn1b	Mus musculus	Cyclin-dependent kinase inhibitor 1B	P46414	CDN1B_MOUSE	sp	Cul4A-RING E3 ubiquitin ligase complex,cytoplasm,cytosol,endosome,intracellular membrane-bounded organelle,nucleoplasm,nucleus,macromolecular complex	autophagic cell death,cell cycle arrest,cell death,cellular response to antibiotic,cellular response to lithium ion,cellular response to organic cyclic compound,G1/S transition of mitotic cell cycle,heart development,inner ear development,mitotic cell cycle arrest,negative regulation of apoptotic process,negative regulation of cardiac muscle tissue regeneration,negative regulation of cell cycle,n…	chaperone binding,cyclin binding,cyclin-dependent protein serine/threonine kinase inhibitor activity,Hsp70 protein binding,macromolecular complex binding,protein kinase binding,protein kinase inhibitor activity,protein phosphatase binding	0	22193.4	44980	NaN
Q8BI72	Q8BI72	Cdkn2aip	Mus musculus	CDKN2A-interacting protein	Q8BI72	CARF_MOUSE	sp	granular component,nucleolus,nucleoplasm,nucleus	cellular response to DNA damage stimulus,negative regulation of cell growth,positive regulation of cell growth,positive regulation of signal transduction,regulation of protein stability	p53 binding,RNA binding	0.0042780748663101605	59744.6	3.0407e+06	2.39534e+06
P60334	P60334	Cdo1	Mus musculus	Cysteine dioxygenase type 1	P60334	CDO1_MOUSE	sp	cytosol,plasma membrane	lactation,L-cysteine catabolic process,L-cysteine catabolic process to taurine,response to amino acid,response to cAMP,response to ethanol,response to glucagon,response to glucocorticoid,response to organonitrogen compound,taurine biosynthetic process,taurine metabolic process	cysteine dioxygenase activity,ferrous iron binding,oxidoreductase activity, acting on single donors with incorporation of molecular oxygen, incorporation of two atoms of oxygen	0	23025.9	1.27589e+06	1.25365e+06
P98191	P98191	Cds1	Mus musculus	Phosphatidate cytidylyltransferase 1	P98191	CDS1_MOUSE	sp	endoplasmic reticulum,endoplasmic reticulum membrane,integral component of membrane	CDP-diacylglycerol biosynthetic process,lipid droplet formation,phosphatidylinositol biosynthetic process,positive regulation of fat cell differentiation	phosphatidate cytidylyltransferase activity	0	52875.5	284644	311444
Q99L43	Q99L43	Cds2	Mus musculus	Phosphatidate cytidylyltransferase 2	Q99L43	CDS2_MOUSE	sp	endoplasmic reticulum,endoplasmic reticulum membrane,integral component of membrane	CDP-diacylglycerol biosynthetic process,glycosylation,lipid droplet formation,phototransduction	phosphatidate cytidylyltransferase activity	0	51313.8	102307	84012.8
Q7TPC1	Q7TPC1	Cdsn	Mus musculus	Corneodesmosin	Q7TPC1	CDSN_MOUSE	sp	desmosome,extracellular region	cell-cell adhesion,skin morphogenesis	protein homodimerization activity	0	54313.1	134709	137790
Q8R4E9	Q8R4E9	Cdt1	Mus musculus	DNA replication factor Cdt1	Q8R4E9	CDT1_MOUSE	sp	condensed chromosome kinetochore,kinetochore,nuclear body,nucleoplasm,nucleus	attachment of mitotic spindle microtubules to kinetochore,cell division,chromosome segregation,negative regulation of mitotic spindle assembly checkpoint,DNA replication,DNA replication checkpoint,DNA replication preinitiation complex assembly,kinetochore organization,mitotic cell cycle,negative regulation of protein localization to kinetochore,positive regulation of chromatin binding,positive re…	chromatin binding,DNA binding,DNA polymerase binding	0	61510	630592	490976
Q4VAA2	Q4VAA2	Cdv3	Mus musculus	Protein CDV3	Q4VAA2	CDV3_MOUSE	sp	cytoplasm,cytosol,plasma membrane			0	29729	954638	1.29954e+06
Q925P2	Q925P2	Ceacam2	Mus musculus	Carcinoembryonic antigen-related cell adhesion molecule 2	Q925P2	CEAM2_MOUSE	sp	adherens junction,apical plasma membrane,basal plasma membrane,cell-cell junction,cell junction,cell surface,external side of plasma membrane,integral component of membrane,lateral plasma membrane,plasma membrane	energy homeostasis,negative regulation of brown fat cell proliferation,negative regulation of feeding behavior,viral process	actin binding,bile acid transmembrane transporter activity,calmodulin binding,filamin binding,identical protein binding,kinase binding,protein dimerization activity,protein homodimerization activity,protein kinase binding,protein phosphatase binding,protein tyrosine kinase binding	0	57202.4	21252.873046875	38745.5
E9Q2Z1	E9Q2Z1	Cecr2	Mus musculus	Chromatin remodeling regulator CECR2	E9Q2Z1	CECR2_MOUSE	sp	CERF complex,ISWI-type complex,nuclear euchromatin,nucleus	ATP-dependent chromatin remodeling,cochlea development,execution phase of apoptosis,inner ear receptor stereocilium organization,neural fold formation,neural tube closure,neural tube development,single fertilization		0	161530	139422	227145
P28659	P28659	Celf1	Mus musculus	CUGBP Elav-like family member 1	P28659	CELF1_MOUSE	sp	cytoplasm,nucleoplasm,nucleus,ribonucleoprotein complex	mRNA splice site selection,positive regulation of multicellular organism growth,regulation of alternative mRNA splicing, via spliceosome,regulation of RNA splicing,spermatid development	BRE binding,mRNA binding,RNA binding,translation initiation factor binding	0	52107.2	80699.3	65283.9
Q9Z0H4	Q9Z0H4	Celf2	Mus musculus	CUGBP Elav-like family member 2	Q9Z0H4	CELF2_MOUSE	sp	cytoplasm,nucleus,ribonucleoprotein complex	mRNA splice site selection,regulation of alternative mRNA splicing, via spliceosome	mRNA binding,pre-mRNA binding,RNA binding	0	54270.7	307989	83050.6
Q6RT24	Q6RT24	Cenpe	Mus musculus	Centromere-associated protein E	Q6RT24	CENPE_MOUSE	sp	chromosome,chromosome, centromeric region,condensed chromosome, centromeric region,condensed chromosome outer kinetochore,condensed nuclear chromosome kinetochore,cytosol,kinetochore,kinetochore microtubule,microtubule,microtubule cytoskeleton,midbody,mitotic spindle midzone,nucleoplasm,nucleus,spindle midzone	attachment of mitotic spindle microtubules to kinetochore,attachment of spindle microtubules to kinetochore,cell division,chromosome segregation,establishment of protein localization,kinetochore assembly,lateral attachment of mitotic spindle microtubules to kinetochore,metaphase plate congression,microtubule plus-end directed mitotic chromosome migration,mitotic cell cycle,mitotic chromosome move…	ATP binding,kinetochore binding,microtubule binding,microtubule motor activity,protein kinase binding	0	286525	3708220	5.61422e+06
Q9QYM8	Q9QYM8	Cenph	Mus musculus	Centromere protein H	Q9QYM8	CENPH_MOUSE	sp	condensed chromosome kinetochore,kinetochore,nucleolus,nucleoplasm,nucleus	chromosome segregation,kinetochore assembly,kinetochore organization,mitotic cell cycle,mitotic spindle organization	kinetochore binding	0	28135.5	847075	683414
Q569L8	Q569L8	Cenpj	Mus musculus	Centromere protein J	Q569L8	CENPJ_MOUSE	sp	centriole,centrosome,ciliary basal body,cytoplasm,microtubule,nucleoplasm,nucleus,plasma membrane	astral microtubule nucleation,cell division,centriole assembly,centriole elongation,centriole replication,centrosome duplication,cilium morphogenesis,microtubule polymerization,motile cilium assembly,non-motile cilium assembly,positive regulation of centriole elongation,positive regulation of establishment of protein localization,positive regulation of nonmotile primary cilium assembly,positive r…	gamma-tubulin binding,identical protein binding,protein domain specific binding,protein kinase binding,transcription coactivator activity,tubulin binding	0	153079	1034681	1.2687e+06
Q62036	Q62036	Cep131	Mus musculus	Centrosomal protein of 131 kDa	Q62036	CP131_MOUSE	sp	acrosomal vesicle,centriolar satellite,centrosome,ciliary basal body,ciliary transition zone,intercellular bridge,intracellular membrane-bounded organelle,manchette,microtubule cytoskeleton,sperm head-tail coupling apparatus	cell cycle,cilium morphogenesis,intraciliary transport,intraciliary transport involved in cilium morphogenesis,intramanchette transport,manchette assembly,multicellular organism development,non-motile cilium assembly,positive regulation of cell proliferation,positive regulation of intracellular protein transport,protein localization to centrosome,regulation of centrosome duplication,spermatid dev…	macromolecular complex binding,protein homodimerization activity	0	120313	274550	31632.8
Q5HZK1	Q5HZK1	Cep44	Mus musculus	Centrosomal protein of 44 kDa	Q5HZK1	CEP44_MOUSE	sp	centrosome,cytoplasm,midbody,spindle pole			0	43255.3	22690.2	48861.3
Q8BT07	Q8BT07	Cep55	Mus musculus	Centrosomal protein of 55 kDa	Q8BT07	CEP55_MOUSE	sp	centriolar satellite,centriole,centrosome,cleavage furrow,cytoplasm,Flemming body,intercellular bridge,midbody,plasma membrane	cranial skeletal system development,establishment of protein localization,midbody abscission,mitotic cytokinesis,regulation of phosphatidylinositol 3-kinase signaling	identical protein binding	0	53930.3	293711	523467
Q8VDS7	Q8VDS7	Cep57l1	Mus musculus	Centrosomal protein CEP57L1	Q8VDS7	CE57L_MOUSE	sp	centrosome,cytoplasm,microtubule		gamma-tubulin binding,identical protein binding,microtubule binding	0	46790.1	109322	141026
Q8BGS7	Q8BGS7	Cept1	Mus musculus	Choline/ethanolaminephosphotransferase 1	Q8BGS7	CEPT1_MOUSE	sp	endoplasmic reticulum membrane,Golgi apparatus,integral component of membrane,nuclear membrane	phosphatidylcholine biosynthetic process,phosphatidylethanolamine biosynthetic process	diacylglycerol cholinephosphotransferase activity,ethanolaminephosphotransferase activity,metal ion binding,phosphotransferase activity, for other substituted phosphate groups	0	46434.4	189384	363818
Q8C172	Q8C172	Cers6	Mus musculus	Ceramide synthase 6	Q8C172	CERS6_MOUSE	sp	endoplasmic reticulum,endoplasmic reticulum membrane,integral component of membrane	ceramide biosynthetic process,inflammatory response,sphingolipid biosynthetic process	DNA binding,N-acyltransferase activity,sphingosine N-acyltransferase activity	0	44812.8	252136	272008
Q9EQG9	Q9EQG9	Cert1	Mus musculus	Ceramide transfer protein	Q9EQG9	CERT_MOUSE	sp	cytosol,endoplasmic reticulum,Golgi apparatus,membrane,mitochondrion,nucleoplasm,perinuclear region of cytoplasm	cell morphogenesis,cell proliferation,ceramide metabolic process,ceramide transport,endoplasmic reticulum organization,ER to Golgi ceramide transport,heart morphogenesis,intermembrane lipid transfer,intermembrane sphingolipid transfer,in utero embryonic development,lipid homeostasis,mitochondrion morphogenesis,muscle contraction,response to endoplasmic reticulum stress,signal transduction	ceramide 1-phosphate binding,ceramide 1-phosphate transporter activity,ceramide binding,ceramide transfer activity,identical protein binding,kinase activity,lipid binding,phosphatidylinositol-4-phosphate binding	0	71111.2	54310.5	87643.9
O35648	O35648	Cetn3	Mus musculus	Centrin-3	O35648	CETN3_MOUSE	sp	centriole,centrosome,ciliary basal body,ciliary transition zone,cytoplasm,microtubule organizing center,nuclear pore nuclear basket,nucleolus,photoreceptor connecting cilium,transcription export complex 2	cell cycle,cell division,mRNA transport,protein transport	calcium ion binding,G-protein beta/gamma-subunit complex binding,microtubule binding	0	19519	617454	142345
P18760	P18760	Cfl1	Mus musculus	Cofilin-1	P18760	COF1_MOUSE	sp	actin cytoskeleton,cell-cell junction,cell leading edge,cofilin-actin rod,cortical actin cytoskeleton,cytoplasm,cytosol,dendritic spine,extracellular region,filopodium,focal adhesion,glutamatergic synapse,growth cone,lamellipodium,lamellipodium membrane,mitochondrial membrane,neuronal cell body,neuron projection,nuclear matrix,ruffle membrane,synaptic membrane	actin filament depolymerization,actin filament fragmentation,actin filament organization,actin filament severing,cell motility,cell projection organization,cellular response to epidermal growth factor stimulus,cellular response to ether,cellular response to hydrogen peroxide,cellular response to insulin-like growth factor stimulus,cellular response to interleukin-1,cellular response to interleuki…	actin binding,actin filament binding,phosphatidylinositol bisphosphate binding,protein phosphatase binding,receptor binding	0	18559.5	12020143	13446751
P45591	P45591	Cfl2	Mus musculus	Cofilin-2	P45591	COF2_MOUSE	sp	actin cytoskeleton,cortical actin cytoskeleton,cytoplasm,I band,nuclear matrix,Z disc	actin filament depolymerization,actin filament fragmentation,actin filament organization,actin filament severing,cell motility,muscle cell cellular homeostasis,positive regulation of actin filament depolymerization,sarcomere organization,skeletal muscle tissue development	actin filament binding	0	18709.6	4623832	3.19085e+06
Q8C6L5	Q8C6L5	Cgas	Mus musculus	Cyclic GMP-AMP synthase	Q8C6L5	CGAS_MOUSE	sp	cytosol,nucleus,plasma membrane,site of double-strand break	activation of innate immune response,cellular response to DNA damage stimulus,cellular response to exogenous dsRNA,defense response to virus,determination of adult lifespan,DNA repair,innate immune response,negative regulation of double-strand break repair via homologous recombination,paracrine signaling,positive regulation of cAMP-mediated signaling,positive regulation of cellular senescence,pos…	ATP binding,chromatin binding,cyclic-GMP-AMP synthase activity,DNA binding,double-stranded DNA binding,GTP binding,metal ion binding,phosphatidylinositol-4,5-bisphosphate binding	0	58193.8	427736	16265.7744140625
P59242	P59242	Cgn	Mus musculus	Cingulin	P59242	CING_MOUSE	sp	apical junction complex,bicellular tight junction,brush border,cell junction,myosin complex,plasma membrane	bicellular tight junction assembly,epithelial cell morphogenesis,microtubule cytoskeleton organization	actin binding,microtubule binding,motor activity	0	136447	1.34626e+06	1.23879e+06
Q9QWF0	Q9QWF0	Chaf1a	Mus musculus	Chromatin assembly factor 1 subunit A	Q9QWF0	CAF1A_MOUSE	sp	CAF-1 complex,nuclear chromatin,nucleus,macromolecular complex	cell cycle,chromatin assembly,DNA repair,DNA replication,DNA replication-dependent nucleosome assembly,nucleosome assembly	chromo shadow domain binding,identical protein binding	0	101936	869806	960679
Q9D0N7	Q9D0N7	Chaf1b	Mus musculus	Chromatin assembly factor 1 subunit B	Q9D0N7	CAF1B_MOUSE	sp	CAF-1 complex,cytoplasm,nuclear chromatin,nucleoplasm,nucleus,macromolecular complex	cell cycle,chromatin assembly,DNA repair,DNA replication,DNA replication-dependent nucleosome assembly,nucleosome assembly	histone binding	0	63132.2	60166.4	34080.9
Q9D1L0	Q9D1L0	Chchd2	Mus musculus	Coiled-coil-helix-coiled-coil-helix domain-containing protein 2	Q9D1L0	CHCH2_MOUSE	sp	mitochondrial intermembrane space,mitochondrion,nucleus	mitochondrion organization,positive regulation of transcription from RNA polymerase II promoter,regulation of cellular response to hypoxia	sequence-specific DNA binding,transcription factor binding	0	15660.7	3.36525e+06	2.11232e+06
Q9CRB9	Q9CRB9	Chchd3	Mus musculus	MICOS complex subunit Mic19	Q9CRB9	MIC19_MOUSE	sp	cytoplasm,MICOS complex,mitochondrial inner membrane,mitochondrion,nucleus	cristae formation,inner mitochondrial membrane organization,mitochondrial fusion,negative regulation of transcription from RNA polymerase II promoter	transcriptional repressor activity, RNA polymerase II transcription regulatory region sequence-specific binding,binding, bridging,phosphatase binding	0	26334.5	1161912	998389
Q8VEA4	Q8VEA4	Chchd4	Mus musculus	Mitochondrial intermembrane space import and assembly protein 40	Q8VEA4	MIA40_MOUSE	sp	mitochondrial intermembrane space,mitochondrion	'de novo' posttranslational protein folding,cellular response to leukemia inhibitory factor,cellular response to oxidative stress,establishment of protein localization to mitochondrion,mitochondrial DNA repair,mitochondrial respiratory chain complex assembly,peptidyl-cysteine oxidation,positive regulation of cellular respiration,protein import into mitochondrial intermembrane space,protein matura…	protein disulfide oxidoreductase activity	0	15525	298459	256470
Q91VN4	Q91VN4	Chchd6	Mus musculus	MICOS complex subunit Mic25	Q91VN4	MIC25_MOUSE	sp	cytosol,MICOS complex,mitochondrial inner membrane,mitochondrion	cellular response to DNA damage stimulus,cristae formation		0	29851.8	1.26004e+06	729520
Q9CXF7	Q9CXF7	Chd1l	Mus musculus	Chromodomain-helicase-DNA-binding protein 1-like	Q9CXF7	CHD1L_MOUSE	sp	cytosol,nucleoplasm,nucleus,plasma membrane	cellular response to DNA damage stimulus,chromatin remodeling,DNA repair	ATPase activity,ATP binding,DNA helicase activity,nucleotide binding	0	101438	80038.1	167367
Q6PDQ2	Q6PDQ2	Chd4	Mus musculus	Chromodomain-helicase-DNA-binding protein 4	Q6PDQ2	CHD4_MOUSE	sp	centrosome,cytoplasm,nucleoplasm,nucleus,NuRD complex,macromolecular complex,protein-DNA complex	chromatin organization,negative regulation of transcription from RNA polymerase II promoter,terminal button organization	ATP binding,DNA binding,DNA helicase activity,histone deacetylase binding,metal ion binding,RNA polymerase II repressing transcription factor binding,transcription factor binding	0	217751	882219	883295
Q8BJ64	Q8BJ64	Chdh	Mus musculus	Choline dehydrogenase, mitochondrial	Q8BJ64	CHDH_MOUSE	sp	mitochondrial inner membrane,mitochondrion	glycine betaine biosynthetic process from choline	choline dehydrogenase activity,flavin adenine dinucleotide binding	0	66414.5	761565	681637
O35280	O35280	Chek1	Mus musculus	Serine/threonine-protein kinase Chk1	O35280	CHK1_MOUSE	sp	centrosome,chromatin,condensed nuclear chromosome,cytoplasm,intracellular membrane-bounded organelle,nucleoplasm,nucleus,macromolecular complex,replication fork	apoptotic process,apoptotic process involved in development,cellular response to DNA damage stimulus,chromatin-mediated maintenance of transcription,DNA damage checkpoint,DNA damage induced protein phosphorylation,DNA repair,G2/M transition of mitotic cell cycle,inner cell mass cell proliferation,intracellular signal transduction,mitotic cell cycle checkpoint,negative regulation of DNA biosynthet…	ATP binding,histone kinase activity (H3-T11 specific),protein domain specific binding,protein kinase activity,protein serine/threonine kinase activity	0	54381.4	1.40298e+06	1.8875e+06
Q8CGZ0	Q8CGZ0	Cherp	Mus musculus	Calcium homeostasis endoplasmic reticulum protein	Q8CGZ0	CHERP_MOUSE	sp	cytoplasm,perinuclear region of cytoplasm,sarcoplasmic reticulum membrane	cellular calcium ion homeostasis,negative regulation of cell proliferation,positive regulation of calcineurin-NFAT signaling cascade,release of sequestered calcium ion into cytosol,RNA processing	ion channel binding,RNA binding	0	106169	258797	260136
Q9D9G3	Q9D9G3	Chic2	Mus musculus	Cysteine-rich hydrophobic domain-containing protein 2	Q9D9G3	CHIC2_MOUSE	sp	Golgi apparatus,Golgi-associated vesicle,intracellular membrane-bounded organelle,plasma membrane	Golgi to plasma membrane transport		0	19282.4	311670	238649
Q922Q9	Q922Q9	Chid1	Mus musculus	Chitinase domain-containing protein 1	Q922Q9	CHID1_MOUSE	sp	extracellular region,extracellular space,late endosome,lysosome,trans-Golgi network	carbohydrate metabolic process,innate immune response,negative regulation of cytokine production involved in inflammatory response	chitin binding,oligosaccharide binding	0	44905.6	174722	148072
O55229	O55229	Chkb	Mus musculus	Choline/ethanolamine kinase	O55229	CHKB_MOUSE	sp		muscle organ development,phosphatidylcholine biosynthetic process,phosphatidylethanolamine biosynthetic process	ATP binding,choline kinase activity,ethanolamine kinase activity	0	45126.1	206692	362263
Q921W0	Q921W0	Chmp1a	Mus musculus	Charged multivesicular body protein 1a	Q921W0	CHM1A_MOUSE	sp	condensed nuclear chromosome,early endosome,endomembrane system,ESCRT III complex,microtubule organizing center,multivesicular body,nuclear matrix	cell division,endosome transport via multivesicular body sorting pathway,gene silencing,late endosome to vacuole transport,midbody abscission,mitotic chromosome condensation,mitotic metaphase plate congression,negative regulation of cell cycle,negative regulation of transcription, DNA-templated,nucleus organization,protein transport,regulation of centrosome duplication,regulation of mitotic spind…	identical protein binding,protein domain specific binding,protein homodimerization activity	0	21607.6	338429	438071
Q9CQD4	Q9CQD4	Chmp1b2	Mus musculus	Charged multivesicular body protein 1B2	Q9CQD4	CH1B2_MOUSE	sp	cytosol,ESCRT III complex,late endosome membrane,multivesicular body	cell cycle,cell division,endosome transport via multivesicular body sorting pathway,late endosome to vacuole transport,protein transport		0	22161.3	145874	67116.7
Q9DB34	Q9DB34	Chmp2a	Mus musculus	Charged multivesicular body protein 2a	Q9DB34	CHM2A_MOUSE	sp	chromatin,cytosol,ESCRT III complex,late endosome membrane,membrane coat,multivesicular body,nuclear envelope	endosome transport via multivesicular body sorting pathway,establishment of protein localization,exit from mitosis,late endosome to vacuole transport,membrane invagination,midbody abscission,mitotic metaphase plate congression,negative regulation of cell death,negative regulation of centriole elongation,nuclear envelope reassembly,nucleus organization,positive regulation of exosomal secretion,pos…	phosphatidylcholine binding,protein domain specific binding	0	25134	253746	276578
Q8BJF9	Q8BJF9	Chmp2b	Mus musculus	Charged multivesicular body protein 2b	Q8BJF9	CHM2B_MOUSE	sp	cytoplasm,cytosol,ESCRT III complex,glutamatergic synapse,late endosome membrane,lysosome,multivesicular body,plasma membrane,postsynaptic density	cognition,endosome organization,endosome transport via multivesicular body sorting pathway,late endosome to vacuole transport,midbody abscission,mitotic metaphase plate congression,neuron cellular homeostasis,nucleus organization,positive regulation of viral release from host cell,protein transport,regulation of centrosome duplication,regulation of mitotic spindle assembly,regulation of modificat…	protein domain specific binding	0	23934.5	163092	131647
Q9CQ10	Q9CQ10	Chmp3	Mus musculus	Charged multivesicular body protein 3	Q9CQ10	CHMP3_MOUSE	sp	cytoplasmic vesicle,cytosol,early endosome,ESCRT III complex,late endosome,late endosome membrane,midbody,multivesicular body,plasma membrane	endosome to lysosome transport,endosome transport via multivesicular body sorting pathway,late endosome to vacuole transport,midbody abscission,multivesicular body-lysosome fusion,negative regulation of viral release from host cell,positive regulation of cytokinesis,positive regulation of viral release from host cell,protein polymerization,protein transport,regulation of centrosome duplication,re…	identical protein binding,phosphatidylcholine binding,phosphatidylinositol-4,5-bisphosphate binding,ubiquitin-specific protease binding	0	25219.1	861538	713835
Q9D8B3	Q9D8B3	Chmp4b	Mus musculus	Charged multivesicular body protein 4b	Q9D8B3	CHM4B_MOUSE	sp	cytoplasm,cytoplasmic side of plasma membrane,cytosol,endosome,ESCRT III complex,glutamatergic synapse,late endosome membrane,membrane,membrane coat,midbody,multivesicular body,nuclear envelope,nucleus,postsynaptic density,vesicle	autophagy,exit from mitosis,late endosome to vacuole transport via multivesicular body sorting pathway,maintenance of lens transparency,membrane fission,midbody abscission,mitotic cytokinesis,mitotic metaphase plate congression,negative regulation of autophagosome assembly,negative regulation of cell death,negative regulation of neuron death,nuclear envelope reassembly,nucleus organization,positi…	identical protein binding,protein homodimerization activity	0	24936.1	504033	323424
Q9D7S9	Q9D7S9	Chmp5	Mus musculus	Charged multivesicular body protein 5	Q9D7S9	CHMP5_MOUSE	sp	cytosol,endosome membrane,multivesicular body,nucleus	cellular response to lipopolysaccharide,cellular response to muramyl dipeptide,endosome to lysosome transport,late endosome to vacuole transport via multivesicular body sorting pathway,lysosome organization,midbody abscission,mitotic metaphase plate congression,multivesicular body-lysosome fusion,multivesicular body sorting pathway,nucleus organization,protein transport,regulation of centrosome d…		0	24575.7	244679	192252
P0C0A3	P0C0A3	Chmp6	Mus musculus	Charged multivesicular body protein 6	P0C0A3	CHMP6_MOUSE	sp	endosome membrane,ESCRT III complex,late endosome membrane,multivesicular body	late endosome to vacuole transport via multivesicular body sorting pathway,midbody abscission,mitotic metaphase plate congression,negative regulation of epidermal growth factor-activated receptor activity,nucleus organization,protein transport,regulation of protein catabolic process,membrane budding,viral budding via host ESCRT complex	macromolecular complex binding,protein N-terminus binding	0	23415.6	14302.951171875	60041.6
Q8R1T1	Q8R1T1	Chmp7	Mus musculus	Charged multivesicular body protein 7	Q8R1T1	CHMP7_MOUSE	sp	chromatin,cytosol,ESCRT III complex,multivesicular body,nuclear envelope,nucleoplasm	exit from mitosis,late endosome to vacuole transport,late endosome to vacuole transport via multivesicular body sorting pathway,midbody abscission,mitotic metaphase plate congression,nuclear envelope reassembly,nucleus organization,protein localization to chromatin,protein transport,membrane budding		0	50632.6	115733	170915
Q91V57	Q91V57	Chn1	Mus musculus	N-chimaerin	Q91V57	CHIN_MOUSE	sp		ephrin receptor signaling pathway,intracellular signal transduction,motor neuron axon guidance,regulation of axonogenesis,regulation of GTPase activity,regulation of small GTPase mediated signal transduction	ephrin receptor binding,GTPase activator activity,metal ion binding	0	53193.1	37202.6	21017.3
Q9D1P4	Q9D1P4	Chordc1	Mus musculus	Cysteine and histidine-rich domain-containing protein 1	Q9D1P4	CHRD1_MOUSE	sp		centrosome duplication,chaperone-mediated protein folding,negative regulation of Rho-dependent protein serine/threonine kinase activity,regulation of cellular response to heat,regulation of centrosome duplication	ADP binding,ATP binding,Hsp90 protein binding,zinc ion binding	0	37350.6	531059	421872
P61022	P61022	Chp1	Mus musculus	Calcineurin B homologous protein 1	P61022	CHP1_MOUSE	sp	cytoplasm,cytosol,endoplasmic reticulum,endoplasmic reticulum-Golgi intermediate compartment,Golgi membrane,microtubule cytoskeleton,nucleus,plasma membrane,transport vesicle	calcium ion regulated exocytosis,cellular response to acidic pH,cytoplasmic microtubule organization,membrane docking,membrane fusion,membrane organization,microtubule bundle formation,negative regulation of calcineurin-NFAT signaling cascade,negative regulation of NF-kappaB transcription factor activity,negative regulation of phosphatase activity,negative regulation of protein autophosphorylatio…	calcium-dependent protein binding,calcium ion binding,kinase binding,microtubule binding,protein kinase inhibitor activity	0	22432.1	450901	289142
Q99KN2	Q99KN2	Ciao1	Mus musculus	Probable cytosolic iron-sulfur protein assembly protein CIAO1	Q99KN2	CIAO1_MOUSE	sp	CIA complex,cytoplasm,MMXD complex	chromosome segregation,iron-sulfur cluster assembly,protein maturation by iron-sulfur cluster transfer,regulation of transcription from RNA polymerase II promoter	transcription factor activity, sequence-specific DNA binding	0	37632.7	421318	212732
Q9D187	Q9D187	Ciao2b	Mus musculus	Cytosolic iron-sulfur assembly component 2B	Q9D187	CIA2B_MOUSE	sp	CIA complex,cytoplasm,cytosol,MMXD complex,nucleoplasm,nucleus,spindle	chromosome segregation,iron-sulfur cluster assembly,protein maturation by,protein maturation by iron-sulfur cluster transfer		0	17667	313044	101756
Q8WTY4	Q8WTY4	Ciapin1	Mus musculus	Anamorsin	Q8WTY4	CPIN1_MOUSE	sp	cytoplasm,mitochondrial intermembrane space,mitochondrion,nucleolus,nucleoplasm	apoptotic process,hemopoiesis,iron-sulfur cluster assembly,negative regulation of apoptotic process	2 iron, 2 sulfur cluster binding,4 iron, 4 sulfur cluster binding,electron carrier activity,metal ion binding,methyltransferase activity	0	33428.9	172713	185509
Q8BP22	Q8BP22	Cibar1	Mus musculus	CBY1-interacting BAR domain-containing protein 1	Q8BP22	CBAR1_MOUSE	sp	centriole,ciliary basal body,ciliary base,ciliary transition zone,cilium,cytoplasm,mitochondrial inner membrane,nucleus	cilium morphogenesis,inner mitochondrial membrane organization,limb morphogenesis,membrane organization,positive regulation of smoothened signaling pathway	phospholipid binding	0	33119	30733.814453125	16750.1
Q8BWY9	Q8BWY9	Cip2a	Mus musculus	Protein CIP2A	Q8BWY9	CIP2A_MOUSE	sp	cytoplasm,cytosol,integral component of membrane,plasma membrane	positive regulation of neural precursor cell proliferation,spermatogenesis	protein homodimerization activity	0	102043	876992	1.06789e+06
P60824	P60824	Cirbp	Mus musculus	Cold-inducible RNA-binding protein	P60824	CIRBP_MOUSE	sp	cytoplasm,cytoplasmic stress granule,nucleoplasm,nucleus,spliceosomal complex	cellular response to cold,mRNA stabilization,negative regulation of cell growth,positive regulation of mRNA splicing, via spliceosome,positive regulation of translation,regulation of cell cycle G1/S phase transition,response to UV,stress granule assembly	mRNA 3'-UTR binding,poly(U) RNA binding,RNA binding,small ribosomal subunit rRNA binding,translation repressor activity	0	18607	68814.3	56240
Q91WS0	Q91WS0	Cisd1	Mus musculus	CDGSH iron-sulfur domain-containing protein 1	Q91WS0	CISD1_MOUSE	sp	cytoplasmic side of mitochondrial outer membrane,integral component of membrane,mitochondrial outer membrane,mitochondrion	regulation of cellular respiration	2 iron, 2 sulfur cluster binding,identical protein binding,iron ion binding	0	12097	2.10696e+06	1602749
Q9CQB5	Q9CQB5	Cisd2	Mus musculus	CDGSH iron-sulfur domain-containing protein 2	Q9CQB5	CISD2_MOUSE	sp	endoplasmic reticulum,endoplasmic reticulum membrane,integral component of membrane,mitochondrial outer membrane,perinuclear endoplasmic reticulum,perinuclear region of cytoplasm,macromolecular complex	mitophagy,multicellular organism aging,regulation of autophagy	2 iron, 2 sulfur cluster binding,metal ion binding,protein homodimerization activity	0	15242.1	364271	336968
P49025	P49025	Cit	Mus musculus	Citron Rho-interacting kinase	P49025	CTRO_MOUSE	sp	actin cytoskeleton,cleavage furrow,cytoplasm,cytoskeleton,cytosol,Golgi cisterna,midbody,neuronal cell body,nucleus,plasma membrane,ruffle,vacuole	actomyosin structure organization,dendrite development,G2/M transition of mitotic cell cycle,generation of neurons,Golgi organization,intracellular signal transduction,metaphase/anaphase transition of mitotic cell cycle,mitotic cell cycle,mitotic cytokinesis,mitotic sister chromatid segregation,negative regulation of dendrite morphogenesis,negative regulation of neuron differentiation,neuron apop…	ATP binding,metal ion binding,PDZ domain binding,protein serine/threonine kinase activity,scaffold protein binding,SH3 domain binding	0	235389	1.1179e+06	1.34335e+06
Q3V1H1	Q3V1H1	Ckap2	Mus musculus	Cytoskeleton-associated protein 2	Q3V1H1	CKAP2_MOUSE	sp	centrosome,cytoplasmic microtubule,cytosol,microtubule cytoskeleton,spindle pole	apoptotic process,mitotic cytokinesis,negative regulation of microtubule depolymerization,positive regulation of transcription from RNA polymerase II promoter		0	74029.2	1463501	987742
A2AGT5	A2AGT5	Ckap5	Mus musculus	Cytoskeleton-associated protein 5	A2AGT5	CKAP5_MOUSE	sp	centrosome,condensed chromosome kinetochore,cytoplasm,kinetochore,nucleolus,plasma membrane,macromolecular complex,spindle pole	cell division,central nervous system myelin formation,centrosome cycle,centrosome duplication,establishment or maintenance of microtubule cytoskeleton polarity,locomotory behavior,microtubule polymerization,mitotic spindle organization,mRNA localization resulting in posttranscriptional regulation of gene expression,positive regulation of microtubule nucleation,RNA transport,spindle organization	microtubule binding,microtubule plus end polymerase,ribonucleoprotein complex binding	0	225635	1.05651e+06	1.07065e+06
Q04447	Q04447	Ckb	Mus musculus	Creatine kinase B-type	Q04447	KCRB_MOUSE	sp	cytosol,dendrite,extracellular space,mitochondrion,myelin sheath,neuronal cell body,nucleus	cellular chloride ion homeostasis,cerebellum development,phosphocreatine biosynthetic process	ATP binding,creatine kinase activity,kinase activity,ubiquitin protein ligase binding	0	42713.3	9456403	6997285
P56390	P56390	Cks2	Mus musculus	Cyclin-dependent kinases regulatory subunit 2	P56390	CKS2_MOUSE	sp	cyclin-dependent protein kinase holoenzyme complex,SCF ubiquitin ligase complex	cell division,cell proliferation,meiosis I,mitotic cell cycle phase transition,positive regulation of cyclin-dependent protein serine/threonine kinase activity,regulation of mitotic cell cycle,regulation of transcription from RNA polymerase II promoter	chromatin binding,cyclin-dependent protein serine/threonine kinase activator activity,histone binding,protein kinase binding,ubiquitin binding	0	9874.36	647600	198700
Q8BRT1	Q8BRT1	Clasp2	Mus musculus	CLIP-associating protein 2	Q8BRT1	CLAP2_MOUSE	sp	axonal growth cone,basal cortex,cell cortex,cell leading edge,condensed chromosome kinetochore,cortical microtubule plus-end,cytoplasmic microtubule,cytosol,Golgi apparatus,kinetochore,microtubule,microtubule organizing center,mitotic spindle,plasma membrane,ruffle membrane,spindle microtubule,spindle pole,trans-Golgi network	cell division,cell migration,establishment of mitotic spindle localization,establishment or maintenance of cell polarity,exit from mitosis,Golgi organization,meiotic cell cycle,microtubule anchoring,microtubule cytoskeleton organization,microtubule nucleation,microtubule organizing center organization,mitotic spindle assembly,mitotic spindle organization,negative regulation of focal adhesion asse…	actin filament binding,dystroglycan binding,microtubule binding,microtubule plus-end binding,protein tyrosine kinase binding	0	140739	144285	168908
Q99LI2	Q99LI2	Clcc1	Mus musculus	Chloride channel CLIC-like protein 1	Q99LI2	CLCC1_MOUSE	sp	chloride channel complex,cytoplasm,endoplasmic reticulum,endoplasmic reticulum membrane,Golgi apparatus,Golgi membrane,intracellular membrane-bounded organelle,ER-mitochondrion membrane contact site,nuclear membrane,nucleus	chloride transport	chloride channel activity	0	60621.2	206577	212016
O70496	O70496	Clcn7	Mus musculus	H(+)/Cl(-) exchange transporter 7	O70496	CLCN7_MOUSE	sp	cytoplasmic vesicle,integral component of membrane,intracellular membrane-bounded organelle,lysosomal membrane,nucleoplasm	response to pH	antiporter activity,ATP binding,chloride transmembrane transporter activity,transmembrane transporter activity,voltage-gated chloride channel activity	0	88713	159252	140285
Q9Z0S5	Q9Z0S5	Cldn15	Mus musculus	Claudin-15	Q9Z0S5	CLD15_MOUSE	sp	bicellular tight junction,integral component of membrane,lateral plasma membrane,plasma membrane	bicellular tight junction assembly,calcium-independent cell-cell adhesion via plasma membrane cell-adhesion molecules,cell adhesion,ion transport	identical protein binding,structural molecule activity	0	24280.3	49616.3	57854
O35054	O35054	Cldn4	Mus musculus	Claudin-4	O35054	CLD4_MOUSE	sp	apical plasma membrane,apicolateral plasma membrane,basal plasma membrane,bicellular tight junction,cell-cell junction,chloride channel complex,integral component of membrane,integral component of plasma membrane,lateral plasma membrane,plasma membrane,occluding junction	bicellular tight junction assembly,calcium-independent cell-cell adhesion via plasma membrane cell-adhesion molecules,cell adhesion,circadian rhythm,establishment of skin barrier,female pregnancy,positive regulation of cell migration,positive regulation of metallopeptidase activity,positive regulation of wound healing,regulation of cell morphogenesis,renal absorption,response to progesterone	chloride channel activity,identical protein binding,structural molecule activity	0	22338.6	26846.533203125	27846.607421875
Q9QYB1	Q9QYB1	Clic4	Mus musculus	Chloride intracellular channel protein 4	Q9QYB1	CLIC4_MOUSE	sp	apical part of cell,cell-cell junction,cell surface,centrosome,chloride channel complex,cytoplasm,cytoplasmic vesicle membrane,cytosol,microvillus,midbody,mitochondrion,nuclear matrix,nucleus,perinuclear region of cytoplasm,plasma membrane	angiogenesis,branching morphogenesis of an epithelial tube,cellular response to calcium ion,chloride transport,endothelial cell morphogenesis,fertilization,keratinocyte differentiation,multicellular organism growth,negative regulation of cell migration,regulation of ion transmembrane transport,retina vasculature morphogenesis in camera-type eye,vacuolar acidification	chloride channel activity,macromolecular complex binding,voltage-gated ion channel activity	0	28729	2717659	2.19898e+06
Q99KN9	Q99KN9	Clint1	Mus musculus	Clathrin interactor 1	Q99KN9	EPN4_MOUSE	sp	clathrin-coated vesicle,clathrin vesicle coat,endosome,Golgi apparatus,intracellular membrane-bounded organelle,nucleoplasm,perinuclear region of cytoplasm,plasma membrane	clathrin coat assembly,endocytosis	clathrin binding,phospholipid binding	0	68512.8	464411	470512
Q922J3	Q922J3	Clip1	Mus musculus	CAP-Gly domain-containing linker protein 1	Q922J3	CLIP1_MOUSE	sp	centrosome,cytoplasm,cytoplasmic vesicle membrane,macropinosome,microtubule,microtubule cytoskeleton,microtubule plus-end,nuclear envelope,nucleus,ruffle	cytoplasmic microtubule organization,microtubule bundle formation,positive regulation of microtubule polymerization,protein transport into plasma membrane raft	identical protein binding,microtubule binding,microtubule plus-end binding,tubulin binding,zinc ion binding	0	155814	177675	169596
Q9Z0H8	Q9Z0H8	Clip2	Mus musculus	CAP-Gly domain-containing linker protein 2	Q9Z0H8	CLIP2_MOUSE	sp	cytoplasm,cytoplasmic microtubule,dendritic microtubule,lamellar body,microtubule plus-end,nucleus	cytoplasmic microtubule organization	microtubule binding,microtubule plus-end binding	0	115910	209991	168922
Q61189	Q61189	Clns1a	Mus musculus	Methylosome subunit pICln	Q61189	ICLN_MOUSE	sp	cytoskeleton,cytosol,methylosome,nucleoplasm,nucleus,pICln-Sm protein complex,plasma membrane	cell volume homeostasis,chloride transport,negative regulation of cell volume,spliceosomal snRNP assembly		0	26021.1	46716.4	95799.6
Q60649	Q60649	Clpb	Mus musculus	Caseinolytic peptidase B protein homolog	Q60649	CLPB_MOUSE	sp	mitochondrial intermembrane space,mitochondrion	antiviral innate immune response,cellular response to heat,RIG-I signaling pathway	ATP binding,hydrolase activity	0	76003.7	868909	741096
O88696	O88696	Clpp	Mus musculus	ATP-dependent Clp protease proteolytic subunit, mitochondrial	O88696	CLPP_MOUSE	sp	endopeptidase Clp complex,mitochondrial matrix,mitochondrion	membrane protein proteolysis,misfolded or incompletely synthesized protein catabolic process,proteolysis involved in cellular protein catabolic process	ATPase binding,ATP-dependent peptidase activity,endopeptidase activity,identical protein binding,serine-type endopeptidase activity	0	29800.5	451865	245792
Q8VBZ3	Q8VBZ3	Clptm1	Mus musculus	Putative lipid scramblase CLPTM1	Q8VBZ3	CLPT1_MOUSE	sp	external side of plasma membrane,integral component of membrane	cell differentiation,multicellular organism development,regulation of T cell differentiation in thymus		0	75290.7	476480	375922
Q8BXA5	Q8BXA5	Clptm1l	Mus musculus	Lipid scramblase CLPTM1L	Q8BXA5	CLP1L_MOUSE	sp	integral component of membrane	apoptotic process		0	62183.3	482223	636028
Q9JHS4	Q9JHS4	Clpx	Mus musculus	ATP-dependent Clp protease ATP-binding subunit clpX-like, mitochondrial	Q9JHS4	CLPX_MOUSE	sp	cytosol,endopeptidase Clp complex,mitochondrial endopeptidase Clp complex,mitochondrial inner membrane,mitochondrial matrix,mitochondrial nucleoid,mitochondrion,nucleoplasm	ATP metabolic process,protein catabolic process,protein folding,proteolysis,proteolysis involved in cellular protein catabolic process	ATPase activity,ATP binding,ATP-dependent peptidase activity,metal ion binding,peptidase activator activity,unfolded protein binding	0	69228.7	46087.5	46013.4
O08585	O08585	Clta	Mus musculus	Clathrin light chain A	O08585	CLCA_MOUSE	sp	clathrin coat,clathrin-coated pit,clathrin-coated vesicle,clathrin coat of coated pit,clathrin coat of trans-Golgi network vesicle,clathrin complex,clathrin vesicle coat,cytoplasmic vesicle,glutamatergic synapse,plasma membrane,postsynaptic endocytic zone,postsynaptic endocytic zone cytoplasmic component,presynaptic endocytic zone membrane,spindle,synaptic vesicle membrane	cell cycle,cell division,clathrin coat assembly,clathrin-dependent endocytosis,intracellular protein transport	clathrin heavy chain binding,GTPase binding,peptide binding,macromolecular complex binding,structural molecule activity	0	25604.1	1.48617e+06	1.75326e+06
Q6IRU5	Q6IRU5	Cltb	Mus musculus	Clathrin light chain B	Q6IRU5	CLCB_MOUSE	sp	ciliary membrane,clathrin coat,clathrin coat of coated pit,clathrin coat of trans-Golgi network vesicle,clathrin vesicle coat,cytosol,intracellular membrane-bounded organelle,plasma membrane,postsynaptic endocytic zone cytoplasmic component,presynaptic endocytic zone membrane,synaptic vesicle membrane,trans-Golgi network	clathrin coat assembly,clathrin-dependent endocytosis,intracellular protein transport	clathrin heavy chain binding,peptide binding,structural molecule activity	0	25171.5	1.02384e+06	953817
Q68FD5	Q68FD5	Cltc	Mus musculus	Clathrin heavy chain 1	Q68FD5	CLH1_MOUSE	sp	clathrin coat,clathrin-coated endocytic vesicle,clathrin-coated pit,clathrin-coated vesicle,clathrin coat of coated pit,clathrin coat of trans-Golgi network vesicle,clathrin complex,cytosol,endosome,extrinsic component of synaptic vesicle membrane,lysosome,melanosome,membrane,membrane coat,mitochondrion,mitotic spindle,mitotic spindle microtubule,Myb complex,myelin sheath,macromolecular complex,s…	amyloid-beta clearance by transcytosis,autophagy,cell division,clathrin coat assembly,clathrin-dependent endocytosis,Golgi organization,intracellular protein transport,mitotic cell cycle,mitotic spindle assembly,negative regulation of hyaluronan biosynthetic process,negative regulation of protein localization to plasma membrane,receptor internalization,receptor-mediated endocytosis,regulation of …	ankyrin binding,clathrin light chain binding,disordered domain specific binding,double-stranded RNA binding,heat shock protein binding,low-density lipoprotein particle receptor binding,peptide binding,protein C-terminus binding,protein kinase binding,structural molecule activity,ubiquitin-specific protease binding	0	191557	2.18312e+06	2.16108e+06
Q06890	Q06890	Clu	Mus musculus	Clusterin	Q06890	CLUS_MOUSE	sp	aggresome,apical dendrite,cell periphery,cell surface,chromaffin granule,cytoplasm,cytoskeleton,cytosol,extracellular space,growth cone,intracellular membrane-bounded organelle,mitochondrial inner membrane,mitochondrion,neurofibrillary tangle,neuron projection,nucleus,perinuclear endoplasmic reticulum lumen,perinuclear region of cytoplasm,macromolecular complex,spherical high-density lipoprotein …	cell morphogenesis,central nervous system myelin maintenance,chaperone-mediated protein complex assembly,chaperone-mediated protein folding,endocrine pancreas development,immune complex clearance,intrinsic apoptotic signaling pathway,microglial cell activation,microglial cell proliferation,negative regulation of beta-amyloid formation,negative regulation of amyloid fibril formation,negative regul…	beta-amyloid binding,low-density lipoprotein particle receptor binding,misfolded protein binding,macromolecular complex binding,protein N-terminus binding,receptor binding,tau protein binding,ubiquitin protein ligase binding,unfolded protein binding	0	51655.6	46668.3	35100.5
Q5SW19	Q5SW19	Cluh	Mus musculus	Clustered mitochondria protein homolog	Q5SW19	CLU_MOUSE	sp	cytoplasm	intracellular distribution of mitochondria,mitochondrion organization	mRNA binding	0	148068	284433	222998
Q8BG92	Q8BG92	Clvs2	Mus musculus	Clavesin-2	Q8BG92	CLVS2_MOUSE	sp	clathrin-coated vesicle,early endosome membrane,endosome,trans-Golgi network	lysosome organization	phosphatidylinositol-3,5-bisphosphate binding,phosphatidylinositol bisphosphate binding	0	37954.5	5923.93212890625	528491
Q8R4N0	Q8R4N0	Clybl	Mus musculus	Citramalyl-CoA lyase, mitochondrial	Q8R4N0	CLYBL_MOUSE	sp	mitochondrion	positive regulation of cobalamin metabolic process,protein homotrimerization,regulation of cobalamin metabolic process	(3S)-citramalyl-CoA lyase activity,hydrolase activity,magnesium ion binding,malate synthase activity	0	37548.5	838680	900287
Q99KK2	Q99KK2	Cmas	Mus musculus	N-acylneuraminate cytidylyltransferase	Q99KK2	NEUA_MOUSE	sp	nucleus	CMP-N-acetylneuraminate biosynthetic process,N-acetylneuraminate metabolic process	N-acylneuraminate cytidylyltransferase activity	0	48058	134170	20505.2
Q61908	Q61908	Cmc4	Mus musculus	Cx9C motif-containing protein 4	Q61908	CMC4_MOUSE	sp	mitochondrial intermembrane space			0	7743.01	303494	235411
Q9DBP5	Q9DBP5	Cmpk1	Mus musculus	UMP-CMP kinase	Q9DBP5	KCY_MOUSE	sp	cytoplasm,nucleolus,nucleoplasm,nucleus	'de novo' pyrimidine nucleobase biosynthetic process,CDP biosynthetic process,dCDP biosynthetic process,dUDP biosynthetic process,nucleoside diphosphate phosphorylation,nucleoside triphosphate biosynthetic process,purine nucleotide metabolic process,UDP biosynthetic process	ATP binding,CMP kinase activity,cytidylate kinase activity,nucleoside diphosphate kinase activity,UMP kinase activity,uridylate kinase activity	0	22165.3	378180	389348
Q3U5Q7	Q3U5Q7	Cmpk2	Mus musculus	UMP-CMP kinase 2, mitochondrial	Q3U5Q7	CMPK2_MOUSE	sp	cytoplasm,mitochondrion	cellular response to lipopolysaccharide,dTDP biosynthetic process,dTTP biosynthetic process,dUDP biosynthetic process,nucleoside diphosphate phosphorylation,nucleoside triphosphate biosynthetic process	ATP binding,cytidylate kinase activity,nucleoside diphosphate kinase activity,thymidylate kinase activity,UMP kinase activity,uridylate kinase activity	0	50036.3	474385	732232
Q9DBC3	Q9DBC3	Cmtr1	Mus musculus	Cap-specific mRNA (nucleoside-2'-O-)-methyltransferase 1	Q9DBC3	CMTR1_MOUSE	sp	cytoplasm,cytosol,nucleoplasm,nucleus	7-methylguanosine mRNA capping,cap1 mRNA methylation,mRNA methylation	mRNA (nucleoside-2'-O-)-methyltransferase activity,nucleic acid binding	0	95676.3	134237	42517.3
Q8BWQ4	Q8BWQ4	Cmtr2	Mus musculus	Cap-specific mRNA (nucleoside-2'-O-)-methyltransferase 2	Q8BWQ4	CMTR2_MOUSE	sp	cytoplasm,nucleus	7-methylguanosine mRNA capping,cap1 mRNA methylation,cap2 mRNA methylation	mRNA (nucleoside-2'-O-)-methyltransferase activity	0	87142.5	178923	126607
P53996	P53996	Cnbp	Mus musculus	CCHC-type zinc finger nucleic acid binding protein	P53996	CNBP_MOUSE	sp	cytoplasm,cytosol,endoplasmic reticulum,nucleus	G-quadruplex DNA formation,negative regulation of transcription from RNA polymerase II promoter,positive regulation of cell proliferation,positive regulation of cytoplasmic translation,positive regulation of transcription, DNA-templated,positive regulation of transcription from RNA polymerase II promoter	transcriptional repressor activity, RNA polymerase II transcription regulatory region sequence-specific binding,G-quadruplex DNA binding,mRNA binding,RNA polymerase II regulatory region sequence-specific DNA binding,single-stranded DNA binding,single-stranded RNA binding,translation regulator activity,zinc ion binding	0	19591.8	473149	295331
Q9D1A2	Q9D1A2	Cndp2	Mus musculus	Cytosolic non-specific dipeptidase	Q9D1A2	CNDP2_MOUSE	sp	cytosol,nucleoplasm	proteolysis	alanylglutamate dipeptidase activity,carboxypeptidase activity,cytosolic dipeptidase activity,dipeptidase activity,metal ion binding,metallodipeptidase activity,peptidase activity	0	52767.3	796010	1.11984e+06
Q9CX13	Q9CX13	Cnih4	Mus musculus	Protein cornichon homolog 4	Q9CX13	CNIH4_MOUSE	sp	endoplasmic reticulum,endoplasmic reticulum-Golgi intermediate compartment,integral component of membrane	ER to Golgi vesicle-mediated transport,protein transport	CCR5 chemokine receptor binding	0	16089.4	40478.8	NaN
Q08091	Q08091	Cnn1	Mus musculus	Calponin-1	Q08091	CNN1_MOUSE	sp	cytoskeleton	actomyosin structure organization,negative regulation of vascular smooth muscle cell proliferation	actin binding,calmodulin binding	0	33355.6	166366	91024.2
Q9DAW9	Q9DAW9	Cnn3	Mus musculus	Calponin-3	Q9DAW9	CNN3_MOUSE	sp	actin cytoskeleton,cytosol,dendrite,dendritic spine,neuronal cell body,postsynaptic density	actomyosin structure organization,epithelial cell differentiation,negative regulation of ATPase activity	actin binding,calmodulin binding,microtubule binding	0	36428.7	1.25219e+06	1.7561e+06
Q69ZF7	Q69ZF7	Cnnm4	Mus musculus	Metal transporter CNNM4	Q69ZF7	CNNM4_MOUSE	sp	basolateral plasma membrane,dendrite,integral component of membrane,neuronal cell body,plasma membrane,macromolecular complex	enamel mineralization,magnesium ion homeostasis,magnesium ion transport,metal ion homeostasis,response to stimulus,visual perception	magnesium ion transmembrane transporter activity,sodium ion transmembrane transporter activity,transmembrane transporter activity	0	86625.9	106576	162035
Q6ZQ08	Q6ZQ08	Cnot1	Mus musculus	CCR4-NOT transcription complex subunit 1	Q6ZQ08	CNOT1_MOUSE	sp	CCR4-NOT complex,CCR4-NOT core complex,cytosol,nucleus,cytoplasmic mRNA processing body	gene silencing by miRNA,negative regulation of intracellular estrogen receptor signaling pathway,negative regulation of retinoic acid receptor signaling pathway,negative regulation of transcription from RNA polymerase II promoter,negative regulation of translation,nuclear-transcribed mRNA catabolic process, deadenylation-dependent decay,positive regulation of cytoplasmic mRNA processing body asse…	armadillo repeat domain binding,estrogen receptor binding,binding, bridging,protein domain specific binding,retinoic acid receptor binding	0	266808	1.85456e+06	2.27389e+06
Q8BH15	Q8BH15	Cnot10	Mus musculus	CCR4-NOT transcription complex subunit 10	Q8BH15	CNO10_MOUSE	sp	CCR4-NOT complex,cytoplasm,nucleus	gene silencing by RNA,mRNA catabolic process,negative regulation of translation		0	81818.1	412170	321313
Q9CWN7	Q9CWN7	Cnot11	Mus musculus	CCR4-NOT transcription complex subunit 11	Q9CWN7	CNO11_MOUSE	sp	CCR4-NOT complex,cytoplasm,nucleus	gene silencing by RNA,regulation of translation		0	54959.2	159447	137431
Q8C5L3	Q8C5L3	Cnot2	Mus musculus	CCR4-NOT transcription complex subunit 2	Q8C5L3	CNOT2_MOUSE	sp	CCR4-NOT complex,CCR4-NOT core complex,cytoplasm,cytosol,host cell nucleus,nucleoplasm,cytoplasmic mRNA processing body,plasma membrane	gene silencing by RNA,negative regulation of intracellular estrogen receptor signaling pathway,negative regulation of transcription from RNA polymerase II promoter,negative regulation of translation,nuclear-transcribed mRNA poly(A) tail shortening,positive regulation of cytoplasmic mRNA processing body assembly,regulation of stem cell population maintenance,trophectodermal cell differentiation	poly(A)-specific ribonuclease activity,RNA polymerase II transcription corepressor binding	0	59710.7	179038	120676
Q8K0V4	Q8K0V4	Cnot3	Mus musculus	CCR4-NOT transcription complex subunit 3	Q8K0V4	CNOT3_MOUSE	sp	CCR4-NOT complex,CCR4-NOT core complex,host cell nucleus,nucleus,cytoplasmic mRNA processing body	gene silencing by RNA,negative regulation of intracellular estrogen receptor signaling pathway,negative regulation of translation,nuclear-transcribed mRNA poly(A) tail shortening,positive regulation of cold-induced thermogenesis,regulation of stem cell population maintenance,regulation of transcription, DNA-templated,trophectodermal cell differentiation	poly(A)-specific ribonuclease activity	0	81945.8	219731	190569
Q8VEG6	Q8VEG6	Cnot6l	Mus musculus	CCR4-NOT transcription complex subunit 6-like	Q8VEG6	CNO6L_MOUSE	sp	CCR4-NOT complex,cytoplasm,cytosol,nucleus	gene silencing by RNA,mRNA destabilization,mRNA processing,nuclear-transcribed mRNA catabolic process, deadenylation-dependent decay,nuclear-transcribed mRNA poly(A) tail shortening,positive regulation of cell proliferation,positive regulation of cytoplasmic mRNA processing body assembly	3'-5'-exoribonuclease activity,metal ion binding,poly(A)-specific ribonuclease activity	0	63023.3	121122	193474
Q60809	Q60809	Cnot7	Mus musculus	CCR4-NOT transcription complex subunit 7	Q60809	CNOT7_MOUSE	sp	CCR4-NOT complex,CCR4-NOT core complex,cytoplasm,host cell PML body,nuclear body,nuclear speck,nucleus,cytoplasmic mRNA processing body	cytoplasmic mRNA processing body assembly,deadenylation-dependent decapping of nuclear-transcribed mRNA,defense response to virus,exonucleolytic nuclear-transcribed mRNA catabolic process involved in deadenylation-dependent decay,gene silencing by RNA,negative regulation of cell proliferation,negative regulation of gene expression,negative regulation of transcription, DNA-templated,negative regul…	3'-5'-exoribonuclease activity,exoribonuclease activity,metal ion binding,poly(A)-specific ribonuclease activity,RNA binding,transcription corepressor activity,transcription factor binding	0	32718.1	160099	253671
Q9D8X5	Q9D8X5	Cnot8	Mus musculus	CCR4-NOT transcription complex subunit 8	Q9D8X5	CNOT8_MOUSE	sp	CCR4-NOT complex,CCR4-NOT core complex,nucleus,cytoplasmic mRNA processing body	exonucleolytic nuclear-transcribed mRNA catabolic process involved in deadenylation-dependent decay,gene silencing by RNA,negative regulation of translation,positive regulation of cell proliferation,positive regulation of mRNA catabolic process,transcription, DNA-templated	3'-5'-exoribonuclease activity,metal ion binding,poly(A)-specific ribonuclease activity,RNA binding	0	33574.3	61404.7	NaN
Q9JKY0	Q9JKY0	Cnot9	Mus musculus	CCR4-NOT transcription complex subunit 9	Q9JKY0	CNOT9_MOUSE	sp	CCR4-NOT complex,CCR4-NOT core complex,nucleus,cytoplasmic mRNA processing body,macromolecular complex	cytokine-mediated signaling pathway,gene silencing by RNA,mRNA catabolic process,negative regulation of intracellular estrogen receptor signaling pathway,negative regulation of translation,positive regulation of epidermal growth factor receptor signaling pathway,positive regulation of ligand-dependent nuclear receptor transcription coactivator activity,positive regulation of peptidyl-serine phosp…	epidermal growth factor receptor binding,kinase binding,protein domain specific binding,protein homodimerization activity	0	33601.2	1.74357e+06	1.7335e+06
Q9QXT0	Q9QXT0	Cnpy2	Mus musculus	Protein canopy homolog 2	Q9QXT0	CNPY2_MOUSE	sp	endoplasmic reticulum	negative regulation of gene expression,positive regulation of low-density lipoprotein particle receptor biosynthetic process,regulation of low-density lipoprotein particle clearance		0	20767.3	154743	193547
Q9DAU1	Q9DAU1	Cnpy3	Mus musculus	Protein canopy homolog 3	Q9DAU1	CNPY3_MOUSE	sp	endoplasmic reticulum	innate immune response	receptor binding	0	30537.8	42570.4	25595.5
Q8BQ47	Q8BQ47	Cnpy4	Mus musculus	Protein canopy homolog 4	Q8BQ47	CNPY4_MOUSE	sp	extracellular region	positive regulation of protein localization to plasma membrane,regulation of protein localization	receptor binding	0	28093.7	397041	240778
Q9D2R6	Q9D2R6	Coa3	Mus musculus	Cytochrome c oxidase assembly factor 3 homolog, mitochondrial	Q9D2R6	COA3_MOUSE	sp	integral component of mitochondrial inner membrane,mitochondrion	mitochondrial respiratory chain complex IV assembly,positive regulation of mitochondrial translation		0	11986.7	23312.509765625	19552.6
Q8BGD8	Q8BGD8	Coa6	Mus musculus	Cytochrome c oxidase assembly factor 6 homolog	Q8BGD8	COA6_MOUSE	sp	host cell mitochondrial intermembrane space,mitochondrial intermembrane space,mitochondrion,plasma membrane	plasma membrane ATP synthesis coupled electron transport,respiratory chain complex IV assembly	copper ion binding	0	9298.38	41256.3	36713.3
Q921H9	Q921H9	Coa7	Mus musculus	Cytochrome c oxidase assembly factor 7	Q921H9	COA7_MOUSE	sp	mitochondrial intermembrane space,mitochondrion,nucleoplasm			0	25617	155968	146188
Q9DBL7	Q9DBL7	Coasy	Mus musculus	Bifunctional coenzyme A synthase	Q9DBL7	COASY_MOUSE	sp	mitochondrial matrix	coenzyme A biosynthetic process	ATP binding,dephospho-CoA kinase activity,pantetheine-phosphate adenylyltransferase activity	0	62023.2	702929	794824
Q3UMF0	Q3UMF0	Cobll1	Mus musculus	Cordon-bleu protein-like 1	Q3UMF0	COBL1_MOUSE	sp			actin monomer binding	0	137382	389357	408302
Q9Z160	Q9Z160	Cog1	Mus musculus	Conserved oligomeric Golgi complex subunit 1	Q9Z160	COG1_MOUSE	sp	Golgi apparatus,Golgi membrane,Golgi transport complex	intra-Golgi vesicle-mediated transport,protein transport		0	109050	174689	57087.9
Q921L5	Q921L5	Cog2	Mus musculus	Conserved oligomeric Golgi complex subunit 2	Q921L5	COG2_MOUSE	sp	cytosol,Golgi membrane,Golgi stack,Golgi transport complex	Golgi organization,intra-Golgi vesicle-mediated transport,protein transport	macromolecular complex binding	0	82039.6	189708	61657
Q8CI04	Q8CI04	Cog3	Mus musculus	Conserved oligomeric Golgi complex subunit 3	Q8CI04	COG3_MOUSE	sp	cis-Golgi network,cytosol,Golgi apparatus,Golgi cisterna membrane,Golgi transport complex,plasma membrane	ER to Golgi vesicle-mediated transport,Golgi organization,intracellular protein transport,intra-Golgi vesicle-mediated transport,protein glycosylation,protein localization to organelle,protein stabilization,retrograde vesicle-mediated transport, Golgi to ER		0	93282.8	415061	597658
Q8R1U1	Q8R1U1	Cog4	Mus musculus	Conserved oligomeric Golgi complex subunit 4	Q8R1U1	COG4_MOUSE	sp	cytosol,Golgi membrane,Golgi transport complex	Golgi organization,Golgi vesicle prefusion complex stabilization,protein transport,retrograde vesicle-mediated transport, Golgi to ER	identical protein binding	0	88660.7	260746	547637
Q8C0L8	Q8C0L8	Cog5	Mus musculus	Conserved oligomeric Golgi complex subunit 5	Q8C0L8	COG5_MOUSE	sp	cytosol,Golgi apparatus,Golgi membrane,Golgi transport complex,nucleoplasm	inter-Golgi cisterna vesicle-mediated transport,intra-Golgi vesicle-mediated transport,protein transport		0	91391.5	485232	399542
Q8R3I3	Q8R3I3	Cog6	Mus musculus	Conserved oligomeric Golgi complex subunit 6	Q8R3I3	COG6_MOUSE	sp	Golgi membrane,Golgi transport complex	glycosylation,intra-Golgi vesicle-mediated transport,protein transport		0	73039.7	452799	500671
Q3UM29	Q3UM29	Cog7	Mus musculus	Conserved oligomeric Golgi complex subunit 7	Q3UM29	COG7_MOUSE	sp	Golgi apparatus,Golgi membrane,Golgi transport complex,intracellular membrane-bounded organelle,nucleolus	Golgi organization,intracellular protein transport,protein glycosylation,protein localization to Golgi apparatus,protein localization to organelle,protein stabilization,retrograde vesicle-mediated transport, Golgi to ER		0	86072.7	395915	327026
Q9JJA2	Q9JJA2	Cog8	Mus musculus	Conserved oligomeric Golgi complex subunit 8	Q9JJA2	COG8_MOUSE	sp	Golgi apparatus,Golgi membrane,Golgi transport complex	intra-Golgi vesicle-mediated transport,protein transport		0	71602.1	381604	246279
Q9R1N9	Q9R1N9	Col13a1	Mus musculus	Collagen alpha-1(XIII) chain	Q9R1N9	CODA1_MOUSE	sp	cell-cell junction,collagen-containing extracellular matrix,collagen trimer,extracellular matrix,extracellular space,integral component of membrane,postsynaptic membrane	cell-cell adhesion,cell differentiation,cell-matrix adhesion,collagen fibril organization,endochondral ossification,extracellular matrix organization,morphogenesis of a branching structure,notochord development,skeletal system development	extracellular matrix structural constituent,heparin binding	0	73172.5	1.1538598537445068	2.4451236724853516
P39061	P39061	Col18a1	Mus musculus	Collagen alpha-1(XVIII) chain	P39061	COIA1_MOUSE	sp	basement membrane,collagen-containing extracellular matrix,collagen trimer,extracellular matrix,extracellular space	angiogenesis,cell adhesion,endothelial cell morphogenesis,extracellular matrix organization,positive regulation of cell migration,positive regulation of cell proliferation,positive regulation of endothelial cell apoptotic process	extracellular matrix structural constituent,identical protein binding,metal ion binding	0	182172	1.22099e+06	230454
P11087	P11087	Col1a1	Mus musculus	Collagen alpha-1(I) chain	P11087	CO1A1_MOUSE	sp	collagen-containing extracellular matrix,collagen trimer,collagen type I trimer,cytoplasm,endoplasmic reticulum,extracellular matrix,extracellular region,extracellular space,Golgi apparatus,secretory granule	blood vessel development,bone trabecula formation,cartilage development involved in endochondral bone morphogenesis,cellular response to amino acid stimulus,cellular response to epidermal growth factor stimulus,cellular response to fibroblast growth factor stimulus,cellular response to fluoride,cellular response to mechanical stimulus,cellular response to retinoic acid,cellular response to transf…	extracellular matrix structural constituent,identical protein binding,metal ion binding,platelet-derived growth factor binding,protease binding	0	138032	125929	37807.3
Q8C6K9	Q8C6K9	Col6a6	Mus musculus	Collagen alpha-6(VI) chain	Q8C6K9	CO6A6_MOUSE	sp	collagen-containing extracellular matrix,collagen trimer,extracellular matrix,extracellular region	cell adhesion		0	246323	75167.9	57605.8
Q8BXC6	Q8BXC6	Commd2	Mus musculus	COMM domain-containing protein 2	Q8BXC6	COMD2_MOUSE	sp	cytoplasm			0	22848.2	98214.1	92899.9
Q63829	Q63829	Commd3	Mus musculus	COMM domain-containing protein 3	Q63829	COMD3_MOUSE	sp	cytoplasm,nucleus	sodium ion transport		0	22036.9	384988	235048
Q8BIG7	Q8BIG7	Comtd1	Mus musculus	Catechol O-methyltransferase domain-containing protein 1	Q8BIG7	CMTD1_MOUSE	sp	integral component of membrane,mitochondrion	methylation	O-methyltransferase activity,S-adenosylmethionine-dependent methyltransferase activity	0	28960.8	285188	218028
Q8CIE6	Q8CIE6	Copa	Mus musculus	Coatomer subunit alpha	Q8CIE6	COPA_MOUSE	sp	axon,cell body,COPI-coated vesicle,COPI vesicle coat,cytoplasm,extracellular space,Golgi apparatus,Golgi membrane,growth cone	ER to Golgi vesicle-mediated transport,intracellular protein transport,intra-Golgi vesicle-mediated transport,pancreatic juice secretion,protein localization to axon,protein localization to cell leading edge,retrograde vesicle-mediated transport, Golgi to ER	hormone activity,mRNA binding,structural molecule activity	0	138432	2.02074e+06	2.03476e+06
Q9JIF7	Q9JIF7	Copb1	Mus musculus	Coatomer subunit beta	Q9JIF7	COPB_MOUSE	sp	COPI-coated vesicle,COPI vesicle coat,cytosol,endoplasmic reticulum-Golgi intermediate compartment,Golgi apparatus,Golgi-associated vesicle,Golgi membrane,intracellular membrane-bounded organelle,plasma membrane	ER to Golgi vesicle-mediated transport,intracellular protein transport,intra-Golgi vesicle-mediated transport	structural molecule activity	0	107066	1131890	1057628
O55029	O55029	Copb2	Mus musculus	Coatomer subunit beta'	O55029	COPB2_MOUSE	sp	COPI vesicle coat,cytosol,Golgi apparatus,Golgi membrane	ER to Golgi vesicle-mediated transport,intracellular protein transport,intra-Golgi vesicle-mediated transport,retrograde vesicle-mediated transport, Golgi to ER,toxin transport	protein kinase C binding,structural molecule activity	0	102449	1.12418e+06	999473
O89079	O89079	Cope	Mus musculus	Coatomer subunit epsilon	O89079	COPE_MOUSE	sp	COPI-coated vesicle,COPI vesicle coat,Golgi apparatus,Golgi membrane,nucleoplasm	ER to Golgi vesicle-mediated transport,intra-Golgi vesicle-mediated transport,protein localization to axon,protein transport,retrograde vesicle-mediated transport, Golgi to ER	structural molecule activity	0	34567.1	547791	394358
Q9QZE5	Q9QZE5	Copg1	Mus musculus	Coatomer subunit gamma-1	Q9QZE5	COPG1_MOUSE	sp	COPI vesicle coat,cytosol,endoplasmic reticulum,endoplasmic reticulum-Golgi intermediate compartment,Golgi apparatus,Golgi membrane,membrane	ER to Golgi vesicle-mediated transport,establishment of Golgi localization,intracellular protein transport,intra-Golgi vesicle-mediated transport,organelle transport along microtubule,protein secretion	structural molecule activity	0	97512.8	472229	387588
Q9QXK3	Q9QXK3	Copg2	Mus musculus	Coatomer subunit gamma-2	Q9QXK3	COPG2_MOUSE	sp	COPI-coated vesicle,COPI vesicle coat,cytosol,endoplasmic reticulum,endoplasmic reticulum-Golgi intermediate compartment,Golgi apparatus,Golgi membrane,growth cone,membrane	ER to Golgi vesicle-mediated transport,intracellular protein transport,intra-Golgi vesicle-mediated transport,organelle transport along microtubule,protein secretion	structural molecule activity	0	97680.5	1.00598e+06	1.10047e+06
P61202	P61202	Cops2	Mus musculus	COP9 signalosome complex subunit 2	P61202	CSN2_MOUSE	sp	COP9 signalosome,cytoplasm,nucleus	cell proliferation,inner cell mass cell proliferation,negative regulation of nucleic acid-templated transcription,negative regulation of transcription, DNA-templated,negative regulation of transcription from RNA polymerase II promoter,neuron differentiation,protein deneddylation,protein phosphorylation,skeletal muscle cell differentiation	transcription corepressor activity	0	51596.7	1.67656e+06	1.22911e+06
O88543	O88543	Cops3	Mus musculus	COP9 signalosome complex subunit 3	O88543	CSN3_MOUSE	sp	COP9 signalosome,cytosol,nucleoplasm	in utero embryonic development,protein deneddylation,ubiquitin-dependent protein catabolic process		0	47832.1	1.75215e+06	1.69318e+06
O88544	O88544	Cops4	Mus musculus	COP9 signalosome complex subunit 4	O88544	CSN4_MOUSE	sp	cell junction,COP9 signalosome,cytosol,nuclear speck,synaptic vesicle	protein deneddylation		0	46284.8	3.25294e+06	2811810
O35864	O35864	Cops5	Mus musculus	COP9 signalosome complex subunit 5	O35864	CSN5_MOUSE	sp	chromatin,COP9 signalosome,cytoplasm,cytosol,nucleoplasm,nucleus,perinuclear region of cytoplasm,synaptic vesicle,transcription factor complex	exosomal secretion,negative regulation of apoptotic process,positive regulation of sequence-specific DNA binding transcription factor activity,positive regulation of transcription from RNA polymerase II promoter,protein deneddylation,protein deubiquitination,regulation of cell cycle,regulation of IRE1-mediated unfolded protein response,regulation of JNK cascade,regulation of transcription, DNA-te…	enzyme binding,isopeptidase activity,macrophage migration inhibitory factor binding,metal ion binding,metalloendopeptidase activity,metallopeptidase activity,NEDD8-specific protease activity,thiol-dependent ubiquitin-specific protease activity,transcription coactivator activity	0	37548.8	2.11417e+06	1.6609e+06
O88545	O88545	Cops6	Mus musculus	COP9 signalosome complex subunit 6	O88545	CSN6_MOUSE	sp	COP9 signalosome,cytoplasm,nucleoplasm	protein deneddylation	isopeptidase activity,metallopeptidase activity	0	35880.1	1.53028e+06	1.08545e+06
Q9CZ04	Q9CZ04	Cops7a	Mus musculus	COP9 signalosome complex subunit 7a	Q9CZ04	CSN7A_MOUSE	sp	COP9 signalosome,cytosol,nucleoplasm	COP9 signalosome assembly,protein deneddylation		0	30224.5	2.10813e+06	2.05399e+06
Q8BV13	Q8BV13	Cops7b	Mus musculus	COP9 signalosome complex subunit 7b	Q8BV13	CSN7B_MOUSE	sp	COP9 signalosome,cytoplasm,nucleoplasm	COP9 signalosome assembly,protein deneddylation		0	29689	104652	84316.7
Q8VBV7	Q8VBV7	Cops8	Mus musculus	COP9 signalosome complex subunit 8	Q8VBV7	CSN8_MOUSE	sp	COP9 signalosome,cytosol,nucleoplasm,nucleus,perinuclear region of cytoplasm	activation of NF-kappaB-inducing kinase activity,COP9 signalosome assembly,negative regulation of cell proliferation,protein deneddylation,protein phosphorylation		0	23255.6	1.89741e+06	1.84184e+06
P61924	P61924	Copz1	Mus musculus	Coatomer subunit zeta-1	P61924	COPZ1_MOUSE	sp	COPI vesicle coat,Golgi membrane	intracellular protein transport,intra-Golgi vesicle-mediated transport,retrograde vesicle-mediated transport, Golgi to ER,toxin transport		0	20198.2	491384	489348
Q8BMS4	Q8BMS4	Coq3	Mus musculus	Ubiquinone biosynthesis O-methyltransferase, mitochondrial	Q8BMS4	COQ3_MOUSE	sp	extrinsic component of mitochondrial inner membrane,mitochondrion	glycerol metabolic process,methylation,regulation of ubiquinone biosynthetic process,ubiquinone biosynthetic process	2-polyprenyl-6-methoxy-1,4-benzoquinone methyltransferase activity,3-demethylubiquinone-9 3-O-methyltransferase activity,hexaprenyldihydroxybenzoate methyltransferase activity,O-methyltransferase activity	0	40956.6	49782.8	39570.8
Q8R1S0	Q8R1S0	Coq6	Mus musculus	Ubiquinone biosynthesis monooxygenase COQ6, mitochondrial	Q8R1S0	COQ6_MOUSE	sp	cell projection,extrinsic component of mitochondrial inner membrane,Golgi apparatus,mitochondrion	ubiquinone biosynthetic process	FAD binding,oxidoreductase activity,oxidoreductase activity, acting on paired donors, with incorporation or reduction of molecular oxygen, NAD(P)H as one donor, and incorporation of one atom of oxygen,oxidoreductase activity, acting on paired donors, with incorporation or reduction of molecular oxygen, reduced flavin or flavoprotein as one donor, and incorporation of one atom of oxygen	0	51392.6	55854.3	68834.6
P97478	P97478	Coq7	Mus musculus	5-demethoxyubiquinone hydroxylase, mitochondrial	P97478	COQ7_MOUSE	sp	extrinsic component of mitochondrial inner membrane,mitochondrial inner membrane,mitochondrion,nucleus	age-dependent response to oxidative stress,cellular response to oxidative stress,determination of adult lifespan,in utero embryonic development,mitochondrial ATP synthesis coupled electron transport,mitochondrion morphogenesis,negative regulation of transcription from RNA polymerase II promoter,neural tube formation,neurogenesis,positive regulation of transcription from RNA polymerase II promoter…	2-octoprenyl-3-methyl-6-methoxy-1,4-benzoquinone hydroxylase activity,chromatin binding,metal ion binding,oxidoreductase activity, acting on paired donors, with incorporation or reduction of molecular oxygen, NAD(P)H as one donor, and incorporation of one atom of oxygen	0	24041.6	378705	326066
Q8K1Z0	Q8K1Z0	Coq9	Mus musculus	Ubiquinone biosynthesis protein COQ9, mitochondrial	Q8K1Z0	COQ9_MOUSE	sp	mitochondrial inner membrane,mitochondrion	mitochondrial electron transport, NADH to ubiquinone,ubiquinone biosynthetic process	lipid binding,protein homodimerization activity	0	35082.6	1.6389e+06	101225
Q9WUM3	Q9WUM3	Coro1b	Mus musculus	Coronin-1B	Q9WUM3	COR1B_MOUSE	sp	actin filament,cell leading edge,cell periphery,cytoplasm,cytosol,lamellipodium,perinuclear region of cytoplasm,plasma membrane,stress fiber	actin cytoskeleton organization,actin filament branching,actin filament bundle assembly,actin filament organization,cell migration,cellular response to platelet-derived growth factor stimulus,endothelial cell chemotaxis,negative regulation of Arp2/3 complex-mediated actin nucleation,negative regulation of lamellipodium morphogenesis,negative regulation of smooth muscle cell chemotaxis,positive re…	actin filament binding,Arp2/3 complex binding,cytoskeletal protein binding,identical protein binding,macromolecular complex binding	0	53912.2	552667	569241
Q9WUM4	Q9WUM4	Coro1c	Mus musculus	Coronin-1C	Q9WUM4	COR1C_MOUSE	sp	actin cytoskeleton,cell cortex,cytoskeleton,endosome membrane,flotillin complex,lamellipodium,lateral plasma membrane,ruffle membrane	actin cortical patch assembly,actin cytoskeleton organization,actin filament organization,activation of GTPase activity,cell migration,endosomal transport,endosome fission,endosome membrane tubulation,establishment of protein localization,membrane fission,negative regulation of epithelial cell migration,negative regulation of focal adhesion assembly,negative regulation of protein kinase activity …	actin filament binding,Rac GTPase binding	0	53120.9	1.50198e+06	1.21418e+06
Q9D2V7	Q9D2V7	Coro7	Mus musculus	Coronin-7	Q9D2V7	CORO7_MOUSE	sp	cytoplasmic vesicle,cytosol,Golgi apparatus,Golgi membrane,integral component of membrane,trans-Golgi network	actin filament organization,actin filament polymerization,cell migration,establishment of cell polarity,Golgi organization,Golgi to endosome transport,protein transport	actin binding,actin filament binding	0	100812	1.76523e+06	1.25441e+06
Q9CQI6	Q9CQI6	Cotl1	Mus musculus	Coactosin-like protein	Q9CQI6	COTL1_MOUSE	sp	cortical actin cytoskeleton,cytosol,nucleus,plasma membrane	defense response to fungus,regulation of actin filament polymerization	actin binding,actin filament binding,enzyme binding	0	15943.9	639551	506991
Q8BH51	Q8BH51	Cox14	Mus musculus	Cytochrome c oxidase assembly protein COX14	Q8BH51	COX14_MOUSE	sp	integral component of membrane,mitochondrial membrane,mitochondrion	mitochondrial respiratory chain complex IV assembly		0	6380.42	75075.9	61019.1
Q9CR63	Q9CR63	Cox16	Mus musculus	Cytochrome c oxidase assembly protein COX16 homolog, mitochondrial	Q9CR63	COX16_MOUSE	sp	integral component of mitochondrial inner membrane,mitochondrion	mitochondrial respiratory chain complex IV assembly		0	12266.4	549748	84582.2
P56394	P56394	Cox17	Mus musculus	Cytochrome c oxidase copper chaperone	P56394	COX17_MOUSE	sp	cytoplasm,mitochondrial intermembrane space,mitochondrion	brain development,copper ion transport,heart development,mitochondrial respiratory chain complex IV assembly,positive regulation of cell proliferation,positive regulation of cytochrome-c oxidase activity	copper chaperone activity,copper ion binding,cuprous ion binding,enzyme activator activity	0	6784.01	953080	398381
Q8VC74	Q8VC74	Cox18	Mus musculus	Cytochrome c oxidase assembly protein COX18, mitochondrial	Q8VC74	COX18_MOUSE	sp	integral component of mitochondrial inner membrane,mitochondrion	mitochondrial respiratory chain complex IV assembly,protein insertion into membrane,protein insertion into mitochondrial membrane from inner side,protein insertion into mitochondrial membrane,respiratory chain complex IV assembly	membrane insertase activity	0	36302.6	212764	178926
P19783	P19783	Cox4i1	Mus musculus	Cytochrome c oxidase subunit 4 isoform 1, mitochondrial	P19783	COX41_MOUSE	sp	cytosol,integral component of membrane,mitochondrial inner membrane,mitochondrial membrane,mitochondrial respiratory chain complex IV,mitochondrion,nucleoplasm	mitochondrial electron transport, cytochrome c to oxygen,response to nutrient	cytochrome-c oxidase activity	0	19530.5	6.07358e+06	3.85597e+06
P12787	P12787	Cox5a	Mus musculus	Cytochrome c oxidase subunit 5A, mitochondrial	P12787	COX5A_MOUSE	sp	mitochondrial inner membrane,mitochondrial respiratory chain complex IV,mitochondrion,myelin sheath	mitochondrial electron transport, cytochrome c to oxygen	cytochrome-c oxidase activity,metal ion binding	0	16101.5	1.46514e+06	1.18916e+06
P19536	P19536	Cox5b	Mus musculus	Cytochrome c oxidase subunit 5B, mitochondrial	P19536	COX5B_MOUSE	sp	mitochondrial inner membrane,mitochondrion,myelin sheath	mitochondrial ATP synthesis coupled proton transport,mitochondrial electron transport, cytochrome c to oxygen	cytochrome-c oxidase activity,metal ion binding	0	13812.9	1.37118e+06	1.13468e+06
P56391	P56391	Cox6b1	Mus musculus	Cytochrome c oxidase subunit 6B1	P56391	CX6B1_MOUSE	sp	mitochondrial inner membrane,mitochondrion,respiratory chain complex IV	oxidative phosphorylation		0	10071.5	1850970	1.41846e+06
Q80ZN9	Q80ZN9	Cox6b2	Mus musculus	Cytochrome c oxidase subunit 6B2	Q80ZN9	CX6B2_MOUSE	sp	mitochondrial crista,mitochondrion	oxidative phosphorylation		0	10521	65003.4	43929.2
Q9CPQ1	Q9CPQ1	Cox6c	Mus musculus	Cytochrome c oxidase subunit 6C	Q9CPQ1	COX6C_MOUSE	sp	integral component of membrane,mitochondrial inner membrane,mitochondrion	oxidative phosphorylation	cytochrome-c oxidase activity	0	8468.99	1.77347e+06	1.50379e+06
P48771	P48771	Cox7a2	Mus musculus	Cytochrome c oxidase subunit 7A2, mitochondrial	P48771	CX7A2_MOUSE	sp	integral component of membrane,mitochondrial inner membrane,mitochondrial respiratory chain,mitochondrion	mitochondrial respiratory chain supercomplex assembly,oxidative phosphorylation,regulation of oxidative phosphorylation	cytochrome-c oxidase activity	0	9290.88	3.90121e+06	1.90072e+06
Q61387	Q61387	Cox7a2l	Mus musculus	Cytochrome c oxidase subunit 7A-related protein, mitochondrial	Q61387	COX7R_MOUSE	sp	mitochondrial respiratory chain,mitochondrion,nucleolus	mitochondrial respiratory chain supercomplex assembly,regulation of oxidative phosphorylation	cytochrome-c oxidase activity	0	12399.4	158406	73539
P56393	P56393	Cox7b	Mus musculus	Cytochrome c oxidase subunit 7B, mitochondrial	P56393	COX7B_MOUSE	sp	integral component of membrane,mitochondrial respiratory chain,mitochondrion,respiratory chain complex IV	central nervous system development,oxidative phosphorylation	cytochrome-c oxidase activity	0	9011.36	147852	166701
P17665	P17665	Cox7c	Mus musculus	Cytochrome c oxidase subunit 7C, mitochondrial	P17665	COX7C_MOUSE	sp	integral component of membrane,mitochondrial inner membrane,mitochondrial respiratory chain complex IV,mitochondrion	mitochondrial electron transport, cytochrome c to oxygen	cytochrome-c oxidase activity	0	7332.62	1.94041e+06	2108551
Q61147	Q61147	Cp	Mus musculus	Ceruloplasmin	Q61147	CERU_MOUSE	sp	anchored component of plasma membrane,extracellular space,plasma membrane	cellular iron ion homeostasis,copper ion transport,iron ion homeostasis,iron ion transport,response to copper ion	chaperone binding,copper ion binding,ferroxidase activity,oxidoreductase activity	0	121151	10405.970703125	7039.72705078125
Q7TPZ8	Q7TPZ8	Cpa1	Mus musculus	Carboxypeptidase A1	Q7TPZ8	CBPA1_MOUSE	sp	extracellular space	proteolysis	exopeptidase activity,metallocarboxypeptidase activity,zinc ion binding	0	47384.7	905567	666274
P70166	P70166	Cpeb1	Mus musculus	Cytoplasmic polyadenylation element-binding protein 1	P70166	CPEB1_MOUSE	sp	centrosome,cytoplasm,cytosol,growth cone,meiotic spindle,membrane,messenger ribonucleoprotein complex,neuronal cell body,neuron projection,nucleoplasm,nucleus,cytoplasmic mRNA processing body,perinuclear region of cytoplasm,postsynaptic density,synapse	cellular response to amino acid stimulus,cellular response to hypoxia,cellular response to insulin stimulus,mRNA processing,mRNA transport,negative regulation of cell proliferation,negative regulation of cytoplasmic translation,negative regulation of translation,positive regulation of cell migration,positive regulation of mRNA polyadenylation,positive regulation of neuron projection development,p…	metal ion binding,mRNA 3'-UTR AU-rich region binding,mRNA 3'-UTR binding,mRNA binding,ribosome binding,RNA binding,translation factor activity, RNA binding,translation repressor activity, nucleic acid binding	0	61917.2	388031392	42307.8
Q7TN98;Q7TN99;Q812E0	Q7TN98;Q7TN99;Q812E0	Cpeb4;Cpeb3;Cpeb2	Mus musculus	Cytoplasmic polyadenylation element-binding protein 4;Cytoplasmic polyadenylation element-binding protein 3;Cytoplasmic polyadenylation element-binding protein 2	Q7TN98;Q7TN99;Q812E0	CPEB4_MOUSE;CPEB3_MOUSE;CPEB2_MOUSE	sp	cytoplasm,dendrite,dendritic spine,endoplasmic reticulum,growth cone,messenger ribonucleoprotein complex,neuron projection,nucleus,perinuclear region of cytoplasm,postsynapse,postsynaptic density,synapse;apical dendrite,CCR4-NOT complex,cytoplasm,dendrite,messenger ribonucleoprotein complex,neuron projection,nucleus,postsynapse,postsynaptic density,synapse;cytoplasm,messenger ribonucleoprotein co…	cellular response to amino acid stimulus,cellular response to decreased oxygen levels,cellular response to glucose starvation,ionotropic glutamate receptor signaling pathway,negative regulation of cytoplasmic translation,negative regulation of neuron apoptotic process,response to ischemia;3'-UTR-mediated mRNA destabilization,cellular response to amino acid stimulus,long-term memory,negative regul…	metal ion binding,mRNA 3'-UTR binding,ribosome binding,RNA binding,translation factor activity, RNA binding,translation repressor activity, nucleic acid binding;mRNA 3'-UTR AU-rich region binding,mRNA 3'-UTR binding,ribosome binding,RNA binding,RNA stem-loop binding,translation factor activity, RNA binding,translation repressor activity, nucleic acid binding;GTPase inhibitor activity,mRNA 3'-UTR …	0	80122.01;78334.79;58441.88	71111.1	NaN
Q8C166	Q8C166	Cpne1	Mus musculus	Copine-1	Q8C166	CPNE1_MOUSE	sp	cytoplasm,cytosol,membrane,nuclear membrane,nucleoplasm,nucleus,plasma membrane	cellular response to calcium ion,negative regulation of DNA binding,negative regulation of gene expression,negative regulation of NIK/NF-kappaB signaling,neuron projection extension,positive regulation of neuron differentiation,positive regulation of protein kinase B signaling,positive regulation of tumor necrosis factor-mediated signaling pathway,proteolysis,regulation of I-kappaB kinase/NF-kapp…	calcium-dependent phospholipid binding,calcium ion binding,endopeptidase activity,identical protein binding,NF-kappaB binding,phosphatidylserine binding	0	58886.5	121052	205755
Q8BT60	Q8BT60	Cpne3	Mus musculus	Copine-3	Q8BT60	CPNE3_MOUSE	sp	cell junction,cytoplasm,cytosol,focal adhesion,mitochondrion,nucleolus,nucleoplasm,nucleus,plasma membrane	cellular response to calcium ion,cellular response to growth factor stimulus,ERBB2 signaling pathway,positive regulation of cell migration	calcium-dependent phospholipid binding,calcium-dependent protein binding,metal ion binding,protein serine/threonine kinase activity,receptor tyrosine kinase binding	0	59584.9	798095	914420
P36552	P36552	Cpox	Mus musculus	Oxygen-dependent coproporphyrinogen-III oxidase, mitochondrial	P36552	HEM6_MOUSE	sp	cytoplasm,cytosol,membrane,mitochondrial inner membrane,mitochondrial intermembrane space,mitochondrion	heme biosynthetic process,potassium ion transport,protoporphyrinogen IX biosynthetic process,response to arsenic-containing substance,response to insecticide,response to iron ion,response to lead ion,response to methylmercury,sodium ion transport	coproporphyrinogen oxidase activity,identical protein binding,protein homodimerization activity,sodium:potassium-exchanging ATPase activity,structural constituent of eye lens	0	49714.5	122405	94581.7
Q9EPU4	Q9EPU4	Cpsf1	Mus musculus	Cleavage and polyadenylation specificity factor subunit 1	Q9EPU4	CPSF1_MOUSE	sp	mRNA cleavage and polyadenylation specificity factor complex,nucleoplasm,nucleus	mRNA polyadenylation	enzyme binding,mRNA 3'-UTR AU-rich region binding	0	160818	4.04359e+06	5.20507e+06
O35218	O35218	Cpsf2	Mus musculus	Cleavage and polyadenylation specificity factor subunit 2	O35218	CPSF2_MOUSE	sp	mRNA cleavage and polyadenylation specificity factor complex	mRNA 3'-end processing by stem-loop binding and cleavage,mRNA polyadenylation,pre-mRNA cleavage required for polyadenylation	RNA binding	0	88382.6	131021	137744
Q9QXK7	Q9QXK7	Cpsf3	Mus musculus	Cleavage and polyadenylation specificity factor subunit 3	Q9QXK7	CPSF3_MOUSE	sp	mRNA cleavage and polyadenylation specificity factor complex	mRNA 3'-end processing by stem-loop binding and cleavage,mRNA polyadenylation	5'-3' exonuclease activity,endoribonuclease activity,metal ion binding,RNA binding	0	77505	126396	65013.1
Q6NVF9	Q6NVF9	Cpsf6	Mus musculus	Cleavage and polyadenylation specificity factor subunit 6	Q6NVF9	CPSF6_MOUSE	sp	cytoplasm,interchromatin granule,mRNA cleavage and polyadenylation specificity factor complex,mRNA cleavage factor complex,nuclear speck,nucleoplasm,nucleus,paraspeckles,perichromatin fibrils,ribonucleoprotein complex	messenger ribonucleoprotein complex assembly,mRNA alternative polyadenylation,mRNA processing,positive regulation of RNA export from nucleus,pre-mRNA cleavage required for polyadenylation,protein heterotetramerization,protein tetramerization	exon-exon junction complex binding,mRNA binding,ribosomal large subunit binding	0	59152.8	290838	242113
P52825	P52825	Cpt2	Mus musculus	Carnitine O-palmitoyltransferase 2, mitochondrial	P52825	CPT2_MOUSE	sp	mitochondrial inner membrane,mitochondrion,nucleolus,nucleoplasm	fatty acid beta-oxidation,positive regulation of cold-induced thermogenesis	carnitine O-palmitoyltransferase activity	0	73980.5	1.16825e+06	991552
P22935	P22935	Crabp2	Mus musculus	Cellular retinoic acid-binding protein 2	P22935	RABP2_MOUSE	sp	cytoplasm,cytosol,endoplasmic reticulum,nucleoplasm,nucleus	embryonic forelimb morphogenesis,positive regulation of collateral sprouting,regulation of retinoic acid receptor signaling pathway,retinoic acid metabolic process	cyclin binding,retinal binding,retinoic acid binding,retinol binding	0	15746.1	135014	154475
Q8QZT4	Q8QZT4	Crb3	Mus musculus	Protein crumbs homolog 3	Q8QZT4	CRUM3_MOUSE	sp	apical part of cell,apical plasma membrane,bicellular tight junction,integral component of membrane,macromolecular complex	cell-cell junction organization,establishment of epithelial cell apical/basal polarity,protein localization to plasma membrane	SH3 domain binding	0	11920.9	75253.2	137265
Q8C7D2	Q8C7D2	Crbn	Mus musculus	Protein cereblon	Q8C7D2	CRBN_MOUSE	sp	Cul4A-RING E3 ubiquitin ligase complex,cytoplasm,membrane,nucleus,perinuclear region of cytoplasm	negative regulation of ion transmembrane transport,negative regulation of protein complex assembly,positive regulation of protein complex assembly,proteasome-mediated ubiquitin-dependent protein catabolic process,protein ubiquitination	ion channel binding,metal ion binding	0	50880.1	24203.767578125	15735.224609375
Q9CYA0	Q9CYA0	Creld2	Mus musculus	Protein disulfide isomerase Creld2	Q9CYA0	CREL2_MOUSE	sp	endoplasmic reticulum,extracellular space,Golgi apparatus		calcium ion binding,protein disulfide isomerase activity	0	38219.5	2.97131e+06	2.41649e+06
Q9DCT8	Q9DCT8	Crip2	Mus musculus	Cysteine-rich protein 2	Q9DCT8	CRIP2_MOUSE	sp	cell cortex	hemopoiesis,positive regulation of cell proliferation	metal ion binding	0	22727	427657	229494
Q64010	Q64010	Crk	Mus musculus	Adapter molecule crk	Q64010	CRK_MOUSE	sp	actin cytoskeleton,cytoplasm,membrane raft,plasma membrane,macromolecular complex	actin cytoskeleton organization,activation of GTPase activity,cell chemotaxis,cellular response to endothelin,cellular response to insulin-like growth factor stimulus,cellular response to nerve growth factor stimulus,cellular response to nitric oxide,cellular response to transforming growth factor beta stimulus,cerebellar neuron development,cerebral cortex development,dendrite development,ephrin …	cytoskeletal protein binding,enzyme binding,ephrin receptor binding,insulin-like growth factor receptor binding,phosphotyrosine binding,protein domain specific binding,protein binding, bridging,protein phosphorylated amino acid binding,protein self-association,protein tyrosine kinase binding,scaffold protein binding,SH2 domain binding,SH3 domain binding,signaling adaptor activity,receptor signali…	0	33814.7	432547	356937
P47941	P47941	Crkl	Mus musculus	Crk-like protein	P47941	CRKL_MOUSE	sp	cytoplasm,cytosol,extrinsic component of postsynaptic membrane,neuromuscular junction,nucleoplasm,macromolecular complex,synapse	acetylcholine receptor signaling pathway,activation of GTPase activity,activation of MAPK activity,animal organ morphogenesis,anterior/posterior pattern specification,B cell apoptotic process,blood vessel development,cell chemotaxis,cellular response to drug,cellular response to interleukin-7,cellular response to transforming growth factor beta stimulus,cerebellar neuron development,cerebral cort…	identical protein binding,phosphotyrosine binding	0	33830	65193.5	55649.7
Q9Z2L7	Q9Z2L7	Crlf3	Mus musculus	Cytokine receptor-like factor 3	Q9Z2L7	CRLF3_MOUSE	sp	cytoplasm,cytosol,nucleus,plasma membrane	G1/S transition of mitotic cell cycle,negative regulation of cell growth,positive regulation of cell cycle arrest,positive regulation of JAK-STAT cascade,positive regulation of transcription, DNA-templated,positive regulation of transcription from RNA polymerase II promoter	DNA binding,identical protein binding	0	49558.6	45525.4	39083.9
Q80ZM8	Q80ZM8	Crls1	Mus musculus	Cardiolipin synthase (CMP-forming)	Q80ZM8	CRLS1_MOUSE	sp	integral component of membrane,mitochondrial inner membrane,mitochondrial membrane,mitochondrion	cardiolipin biosynthetic process,glycerophospholipid biosynthetic process,response to phosphatidylethanolamine,response to thyroxine	cardiolipin synthase activity	0	32502.2	20938.4	24207.2
P63154	P63154	Crnkl1	Mus musculus	Crooked neck-like protein 1	P63154	CRNL1_MOUSE	sp	catalytic step 2 spliceosome,nuclear speck,nucleus,post-mRNA release spliceosomal complex,Prp19 complex,spliceosomal complex,U2-type catalytic step 2 spliceosome	mRNA splicing, via spliceosome,spliceosomal complex assembly	RNA binding	0	83415.7	389707	288171
Q9DC50	Q9DC50	Crot	Mus musculus	Peroxisomal carnitine O-octanoyltransferase	Q9DC50	OCTC_MOUSE	sp	intracellular membrane-bounded organelle,mitochondrion,peroxisome	carnitine metabolic process,coenzyme A metabolic process,fatty acid beta-oxidation,fatty acid metabolic process,fatty acid transport,generation of precursor metabolites and energy,medium-chain fatty acid metabolic process,response to drug	carnitine O-octanoyltransferase activity	0	70264.4	210540	222751
Q9CYD3	Q9CYD3	Crtap	Mus musculus	Cartilage-associated protein	Q9CYD3	CRTAP_MOUSE	sp	endoplasmic reticulum,extracellular space,macromolecular complex	chaperone-mediated protein folding,collagen fibril organization,negative regulation of post-translational protein modification,peptidyl-proline hydroxylation to 3-hydroxy-L-proline,protein stabilization,spermatogenesis		0	46169.2	403409	123057
P97784	P97784	Cry1	Mus musculus	Cryptochrome-1	P97784	CRY1_MOUSE	sp	cytosol,mitochondrion,nucleoplasm,nucleus	circadian regulation of gene expression,circadian rhythm,DNA damage induced protein phosphorylation,entrainment of circadian clock by photoperiod,gluconeogenesis,glucose homeostasis,lipid storage,negative regulation of circadian rhythm,negative regulation of glucocorticoid receptor signaling pathway,negative regulation of glucocorticoid secretion,negative regulation of gluconeogenesis,negative re…	double-stranded DNA binding,E-box binding,histone deacetylase binding,kinase binding,nuclear hormone receptor binding,nucleotide binding,phosphatase binding,photoreceptor activity,protein kinase binding,transcription factor binding	0	68001.4	21488.591796875	39314.4
Q99KP3	Q99KP3	Cryl1	Mus musculus	Lambda-crystallin homolog	Q99KP3	CRYL1_MOUSE	sp	cytosol	fatty acid metabolic process	3-hydroxyacyl-CoA dehydrogenase activity,L-gulonate 3-dehydrogenase activity,NAD+ binding,oxidoreductase activity, acting on the CH-OH group of donors, NAD or NADP as acceptor,protein homodimerization activity	0	35208.8	7363346	8382145
O54983	O54983	Crym	Mus musculus	Ketimine reductase mu-crystallin	O54983	CRYM_MOUSE	sp	cytoplasm,cytosol,mitochondrion,nucleus	mitochondrial transport,negative regulation of transcription from RNA polymerase II promoter,sensory perception of sound,thyroid hormone metabolic process,thyroid hormone transport	hormone binding,NADP binding,protein homodimerization activity,thiomorpholine-carboxylate dehydrogenase activity,thyroid hormone binding,transcription corepressor activity	0	33523.3	212620	404230
P47199	P47199	Cryz	Mus musculus	Quinone oxidoreductase	P47199	QOR_MOUSE	sp	cytosol	protein homotetramerization,xenobiotic catabolic process	identical protein binding,mRNA 3'-UTR binding,NADP binding,NADPH:quinone reductase activity,NADPH binding,zinc ion binding	0	35268.6	65755.7	74091.6
Q9CZU6	Q9CZU6	Cs	Mus musculus	Citrate synthase, mitochondrial	Q9CZU6	CISY_MOUSE	sp	mitochondrial matrix,mitochondrion	acetyl-CoA metabolic process,carbohydrate metabolic process,citrate metabolic process,oxaloacetate metabolic process,tricarboxylic acid cycle	citrate (Si)-synthase activity,transferase activity, transferring acyl groups, acyl groups converted into alkyl on transfer	0	51736.7	2.24701e+06	2.1537e+06
Q9DBE0	Q9DBE0	Csad	Mus musculus	Cysteine sulfinic acid decarboxylase	Q9DBE0	CSAD_MOUSE	sp	cytoplasm	L-cysteine catabolic process to hypotaurine,L-cysteine catabolic process to taurine,taurine biosynthetic process,taurine metabolic process	aspartate 1-decarboxylase activity,carboxy-lyase activity,pyridoxal phosphate binding,sulfinoalanine decarboxylase activity	0	55144.5	1.40514e+06	1.28524e+06
Q91W50	Q91W50	Csde1	Mus musculus	Cold shock domain-containing protein E1	Q91W50	CSDE1_MOUSE	sp	CRD-mediated mRNA stability complex,cytoplasmic stress granule,cytosol,Golgi apparatus,mitochondrial inner membrane,plasma membrane	nuclear-transcribed mRNA catabolic process, no-go decay,stress granule assembly	RNA binding	0	88790.6	656026	649324
Q9ERK4	Q9ERK4	Cse1l	Mus musculus	Exportin-2	Q9ERK4	XPO2_MOUSE	sp	cytosol,nuclear envelope,nucleoplasm	protein export from nucleus,protein import into nucleus	nuclear export signal receptor activity,Ran GTPase binding	0	110455	1.69089e+06	1.86234e+06
Q8BK63	Q8BK63	Csnk1a1	Mus musculus	Casein kinase I isoform alpha	Q8BK63	KC1A_MOUSE	sp	beta-catenin destruction complex,centrosome,ciliary basal body,cilium,condensed chromosome kinetochore,cytoplasm,cytosol,keratin filament,mRNA cleavage and polyadenylation specificity factor complex,nuclear speck,nucleus,ribonucleoprotein complex	cell cycle,cell division,cell morphogenesis,Golgi organization,intermediate filament cytoskeleton organization,negative regulation of canonical Wnt signaling pathway,peptidyl-serine phosphorylation,positive regulation of proteasomal ubiquitin-dependent protein catabolic process,protein phosphorylation,regulation of GTP binding,Wnt signaling pathway	ATP binding,magnesium ion binding,peptide binding,phosphoprotein binding,protein kinase activity,protein serine/threonine kinase activity	0	38914.8	334113	127484
Q9JMK2	Q9JMK2	Csnk1e	Mus musculus	Casein kinase I isoform epsilon	Q9JMK2	KC1E_MOUSE	sp	cytoplasm,cytosol,growth cone,neuronal cell body,neuron projection,nucleoplasm,nucleus,ribonucleoprotein complex	canonical Wnt signaling pathway,cellular protein localization,cellular response to nerve growth factor stimulus,circadian behavior,circadian regulation of gene expression,circadian rhythm,endocytosis,negative regulation of protein binding,negative regulation of Wnt signaling pathway,peptidyl-serine phosphorylation,positive regulation of beta-amyloid formation,positive regulation of canonical Wnt …	ATP binding,protein kinase activity,protein serine/threonine kinase activity	0	47322	291729	126901
Q60737	Q60737	Csnk2a1	Mus musculus	Casein kinase II subunit alpha	Q60737	CSK21_MOUSE	sp	chromatin,cytoplasm,cytosol,nucleoplasm,nucleus,NuRD complex,plasma membrane,protein kinase CK2 complex,Sin3 complex	apoptotic process,cell cycle,cerebral cortex development,liver regeneration,negative regulation of cysteine-type endopeptidase activity involved in apoptotic process,negative regulation of protein ubiquitination involved in ubiquitin-dependent protein catabolic process,peptidyl-serine phosphorylation,peptidyl-threonine phosphorylation,positive regulation of cell growth,positive regulation of cell…	ATP binding,beta-catenin binding,identical protein binding,kinase activity,protein N-terminus binding,protein phosphatase regulator activity,protein serine/threonine kinase activity,ribonucleoprotein complex binding	0	45133.5	564362	696759
O54833	O54833	Csnk2a2	Mus musculus	Casein kinase II subunit alpha'	O54833	CSK22_MOUSE	sp	acrosomal vesicle,chromatin,cytoplasm,cytosol,nucleus,PcG protein complex,plasma membrane,protein kinase CK2 complex	apoptotic process,cell cycle,cerebral cortex development,liver regeneration,negative regulation of protein ubiquitination involved in ubiquitin-dependent protein catabolic process,peptidyl-serine phosphorylation,peptidyl-threonine phosphorylation,protein phosphorylation,regulation of cell cycle,regulation of chromosome separation,spermatogenesis,Wnt signaling pathway	ATP binding,protein kinase activity,protein N-terminus binding,protein serine/threonine kinase activity	0	41215.2	100301	87061.6
P67871	P67871	Csnk2b	Mus musculus	Casein kinase II subunit beta	P67871	CSK2B_MOUSE	sp	cell projection,chromatin,cilium,cytoplasm,glutamatergic synapse,nuclear matrix,nucleus,plasma membrane,postsynapse,protein kinase CK2 complex,Schaffer collateral - CA1 synapse	adiponectin-activated signaling pathway,endothelial tube morphogenesis,negative regulation of blood vessel endothelial cell migration,peptidyl-threonine phosphorylation,positive regulation of activin receptor signaling pathway,positive regulation of pathway-restricted SMAD protein phosphorylation,postsynaptic modulation of chemical synaptic transmission,Wnt signaling pathway	chromatin binding,identical protein binding,metal ion binding,protein domain specific binding,protein kinase regulator activity,protein serine/threonine kinase activity,ribonucleoprotein complex binding,receptor binding,transcription factor binding	0	24942.4	468515	358555
P97315	P97315	Csrp1	Mus musculus	Cysteine and glycine-rich protein 1	P97315	CSRP1_MOUSE	sp	actin cytoskeleton,cytoplasm,nucleoplasm,nucleus,Z disc	actin cytoskeleton organization,muscle tissue development,sarcomere organization	actinin binding,metal ion binding,structural constituent of muscle	0	20583.4	7936231	5.41002e+06
P56567	P56567	Csta	Mus musculus	Cystatin-A	P56567	CYTA_MOUSE	sp	cornified envelope,cytoplasm,cytosol,extracellular space,nucleoplasm		cysteine-type endopeptidase inhibitor activity,protease binding	0	10929.3	117852	129103
Q62426	Q62426	Cstb	Mus musculus	Cystatin-B	Q62426	CYTB_MOUSE	sp	collagen-containing extracellular matrix,cytoplasm,cytosol,extracellular space,nucleolus,nucleus	adult locomotory behavior,negative regulation of peptidase activity,negative regulation of proteolysis	cysteine-type endopeptidase inhibitor activity,endopeptidase inhibitor activity,protease binding	0	11045.6	472351	131844
Q99LC2	Q99LC2	Cstf1	Mus musculus	Cleavage stimulation factor subunit 1	Q99LC2	CSTF1_MOUSE	sp	mRNA cleavage stimulating factor complex,nucleoplasm	mRNA processing		0	48381.7	80622.5	100025
Q8BIQ5	Q8BIQ5	Cstf2	Mus musculus	Cleavage stimulation factor subunit 2	Q8BIQ5	CSTF2_MOUSE	sp	cleavage body,mRNA cleavage and polyadenylation specificity factor complex,nuclear body,nucleoplasm	cellular response to nerve growth factor stimulus,mRNA polyadenylation,pre-mRNA cleavage required for polyadenylation	mRNA binding,RNA binding	0	61341.2	393442	334400
P56546	P56546	Ctbp2	Mus musculus	C-terminal-binding protein 2	P56546	CTBP2_MOUSE	sp	GABA-ergic synapse,glutamatergic synapse,nucleus,photoreceptor ribbon synapse,presynaptic active zone cytoplasmic component,presynaptic cytosol,ribbon synapse,synapse,transcriptional repressor complex	cellular response to leukemia inhibitory factor,negative regulation of transcription, DNA-templated,positive regulation of chromatin binding,positive regulation of retinoic acid receptor signaling pathway,positive regulation of transcription from RNA polymerase II promoter,synaptic vesicle docking,white fat cell differentiation	chromatin binding,identical protein binding,NAD binding,oxidoreductase activity, acting on the CH-OH group of donors, NAD or NADP as acceptor,macromolecular complex binding,protein kinase binding,retinoic acid receptor binding,RNA polymerase II transcription corepressor binding,transcription coactivator activity,transcription corepressor activity	0	48956.9	524101	702828
Q5SUQ9	Q5SUQ9	Ctc1	Mus musculus	CST complex subunit CTC1	Q5SUQ9	CTC1_MOUSE	sp	CST complex,nuclear chromosome, telomeric region,nucleus	aging,bone marrow development,cellular response to DNA damage stimulus,chromosome organization,hematopoietic stem cell proliferation,multicellular organism growth,negative regulation of telomere maintenance via telomerase,positive regulation of DNA replication,positive regulation of fibroblast proliferation,regulation of G2/M transition of mitotic cell cycle,replicative senescence,spleen developm…	G-rich strand telomeric DNA binding,single-stranded DNA binding,telomeric DNA binding	0	134028	45965.4	NaN
P26231	P26231	Ctnna1	Mus musculus	Catenin alpha-1	P26231	CTNA1_MOUSE	sp	acrosomal vesicle,actin cytoskeleton,adherens junction,catenin complex,cell-cell junction,cell junction,cytoplasm,flotillin complex,intercalated disc,intracellular membrane-bounded organelle,lamellipodium,plasma membrane,zonula adherens	aging,apical junction assembly,axon regeneration,cellular protein localization,cellular response to indole-3-methanol,epithelial cell-cell adhesion,establishment or maintenance of cell polarity,gap junction assembly,male gonad development,negative regulation of apoptotic process,negative regulation of cell motility,negative regulation of extrinsic apoptotic signaling pathway in absence of ligand,…	actin filament binding,beta-catenin binding,cadherin binding,gamma-catenin binding,identical protein binding,macromolecular complex binding,structural molecule activity,vinculin binding	0	100106	452819	543617
Q02248	Q02248	Ctnnb1	Mus musculus	Catenin beta-1	Q02248	CTNB1_MOUSE	sp	adherens junction,apical junction complex,apical part of cell,apicolateral plasma membrane,basolateral plasma membrane,beta-catenin destruction complex,beta-catenin-TCF7L2 complex,beta-catenin-TCF complex,bicellular tight junction,catenin complex,cell-cell junction,cell cortex,cell junction,cell periphery,cell projection membrane,centrosome,cytoplasm,cytosol,dendritic shaft,fascia adherens,flotil…	adherens junction assembly,adherens junction organization,animal organ development,anterior/posterior axis specification,astrocyte-dopaminergic neuron signaling,bone resorption,patterning of blood vessels,branching involved in ureteric bud morphogenesis,canonical Wnt signaling pathway,canonical Wnt signaling pathway involved in mesenchymal stem cell differentiation,canonical Wnt signaling pathway…	alpha-catenin binding,beta-catenin binding,cadherin binding,chromatin binding,disordered domain specific binding,enzyme binding,estrogen receptor binding,histone methyltransferase binding,ion channel binding,ionotropic glutamate receptor binding,I-SMAD binding,kinase binding,nitric-oxide synthase binding,nuclear hormone receptor binding,macromolecular complex binding,protein C-terminus binding,pr…	0	85470.5	863574	1.50827e+06
P30999	P30999	Ctnnd1	Mus musculus	Catenin delta-1	P30999	CTND1_MOUSE	sp	adherens junction,bicellular tight junction,catenin complex,cell-cell junction,cytoplasm,cytosol,dendritic spine,flotillin complex,glutamatergic synapse,growth cone,hippocampal mossy fiber to CA3 synapse,lamellipodium,membrane,midbody,nucleus,plasma membrane,postsynaptic density, intracellular component,presynaptic active zone cytoplasmic component,Schaffer collateral - CA1 synapse,synapse,zonula…	cell adhesion,cell-cell adhesion,cell-cell adhesion mediated by cadherin,cell-cell junction assembly,epithelial cell differentiation involved in salivary gland development,glomerulus morphogenesis,kidney development,morphogenesis of a polarized epithelium,negative regulation of canonical Wnt signaling pathway,positive regulation of peptidyl-tyrosine autophosphorylation,positive regulation of prot…	cadherin binding,cell adhesion molecule binding,protein domain specific binding,protein kinase binding,protein phosphatase binding,receptor binding	0	104925	136685	126633
P70698	P70698	Ctps1	Mus musculus	CTP synthase 1	P70698	PYRG1_MOUSE	sp	cytoophidium,cytoplasm,cytosol	'de novo' CTP biosynthetic process,B cell proliferation,CTP biosynthetic process,glutamine metabolic process,pyrimidine nucleobase biosynthetic process,T cell proliferation	ATP binding,CTP synthase activity,identical protein binding	0	66682.4	813470	863109
P70303	P70303	Ctps2	Mus musculus	CTP synthase 2	P70303	PYRG2_MOUSE	sp	cytoophidium,cytoplasm,mitochondrion	'de novo' CTP biosynthetic process,CTP biosynthetic process,glutamine metabolic process,pyrimidine nucleobase biosynthetic process	ATP binding,CTP synthase activity,identical protein binding	0	65514.4	562088	664380
P10605	P10605	Ctsb	Mus musculus	Cathepsin B	P10605	CATB_MOUSE	sp	apical plasma membrane,cell surface,collagen-containing extracellular matrix,cytoplasm,external side of plasma membrane,extracellular region,extracellular space,intracellular membrane-bounded organelle,lysosome,melanosome,mitochondrion,nucleolus,perinuclear region of cytoplasm,sarcolemma	cellular response to thyroid hormone stimulus,collagen catabolic process,decidualization,epithelial cell differentiation,negative regulation of cell death,proteolysis,proteolysis involved in cellular protein catabolic process,regulation of catalytic activity,thyroid hormone generation,viral entry into host cell	collagen binding,cysteine-type endopeptidase activity,cysteine-type peptidase activity,endopeptidase activity,kininogen binding,peptidase activity,peptide binding,macromolecular complex binding,protein self-association,proteoglycan binding	0	37279.8	72909	68552.5
P18242	P18242	Ctsd	Mus musculus	Cathepsin D	P18242	CATD_MOUSE	sp	collagen-containing extracellular matrix,endosome membrane,extracellular space,lysosomal membrane,lysosome,melanosome,membrane raft,mitochondrion	autophagosome assembly,lipoprotein catabolic process,positive regulation of apoptotic process,positive regulation of cysteine-type endopeptidase activity involved in apoptotic process,proteolysis,regulation of establishment of protein localization	aspartic-type endopeptidase activity,aspartic-type peptidase activity,endopeptidase activity,hydrolase activity,peptidase activity,peptide binding	0	44953.8	674916	583864
Q60598	Q60598	Cttn	Mus musculus	Src substrate cortactin	Q60598	SRC8_MOUSE	sp	actin filament,cell cortex,cell junction,clathrin-coated pit,cortical actin cytoskeleton,cortical cytoskeleton,cytoplasm,cytosol,dendritic spine,focal adhesion,glutamatergic synapse,Golgi apparatus,intracellular membrane-bounded organelle,lamellipodium,mitotic spindle midzone,plasma membrane,podosome,postsynaptic actin cytoskeleton,ruffle,site of polarized growth,voltage-gated potassium channel c…	actin cytoskeleton reorganization,actin filament polymerization,cell motility,dendritic spine maintenance,focal adhesion assembly,intracellular protein transport,lamellipodium organization,modification of postsynaptic actin cytoskeleton,negative regulation of extrinsic apoptotic signaling pathway,neuron projection morphogenesis,positive regulation of actin filament polymerization,positive regulat…	actin filament binding,Arp2/3 complex binding,profilin binding,proline-rich region binding	0	61249.8	1.01405e+06	703709
Q99LJ0	Q99LJ0	Cttnbp2nl	Mus musculus	CTTNBP2 N-terminal-like protein	Q99LJ0	CT2NL_MOUSE	sp	actin cytoskeleton,cytoplasm,lamellipodium	negative regulation of transmembrane transport,negative regulation of transporter activity,protein dephosphorylation	protein phosphatase 2A binding	0	69841.2	NaN	559841
Q9WTX6	Q9WTX6	Cul1	Mus musculus	Cullin-1	Q9WTX6	CUL1_MOUSE	sp	cullin-RING ubiquitin ligase complex,nucleoplasm,Parkin-FBXW7-Cul1 ubiquitin ligase complex,SCF ubiquitin ligase complex	animal organ morphogenesis,apoptotic process,cell proliferation,proteasome-mediated ubiquitin-dependent protein catabolic process,protein K48-linked ubiquitination,protein monoubiquitination,protein ubiquitination,SCF-dependent proteasomal ubiquitin-dependent protein catabolic process,ubiquitin-dependent protein catabolic process,viral process	ubiquitin protein ligase binding,ubiquitin-protein transferase activity	0	89691.5	2.8387e+06	3004036
Q9D4H8	Q9D4H8	Cul2	Mus musculus	Cullin-2	Q9D4H8	CUL2_MOUSE	sp	Cul2-RING ubiquitin ligase complex,cullin-RING ubiquitin ligase complex,nucleolus,nucleoplasm,SCF ubiquitin ligase complex,VCB complex	proteasome-mediated ubiquitin-dependent protein catabolic process,protein catabolic process,protein ubiquitination,SCF-dependent proteasomal ubiquitin-dependent protein catabolic process,ubiquitin-dependent protein catabolic process	macromolecular complex binding,ubiquitin protein ligase binding,ubiquitin-protein transferase activity	0	86876.9	1.1602e+06	1.44385e+06
Q9JLV5	Q9JLV5	Cul3	Mus musculus	Cullin-3	Q9JLV5	CUL3_MOUSE	sp	centrosome,Cul3-RING ubiquitin ligase complex,cullin-RING ubiquitin ligase complex,cytoplasm,Golgi apparatus,Golgi membrane,mitotic spindle,nucleus,polar microtubule,sperm flagellum,spindle pole	anaphase-promoting complex-dependent catabolic process,cell migration,cell morphogenesis,cell projection organization,COPII vesicle coating,embryonic cleavage,ER to Golgi vesicle-mediated transport,fibroblast apoptotic process,gastrulation,integrin-mediated signaling pathway,in utero embryonic development,liver morphogenesis,mitotic cell cycle,mitotic metaphase plate congression,negative regulati…	cyclin binding,Notch binding,POZ domain binding,ubiquitin protein ligase activity,ubiquitin protein ligase binding,ubiquitin-protein transferase activity	0	88948.2	258552	271101
Q3TCH7	Q3TCH7	Cul4a	Mus musculus	Cullin-4A	Q3TCH7	CUL4A_MOUSE	sp	Cul4A-RING E3 ubiquitin ligase complex,Cul4-RING E3 ubiquitin ligase complex,cullin-RING ubiquitin ligase complex,SCF ubiquitin ligase complex	cellular response to DNA damage stimulus,DNA repair,hemopoiesis,in utero embryonic development,negative regulation of granulocyte differentiation,positive regulation of cell proliferation,positive regulation of G1/S transition of mitotic cell cycle,positive regulation of protein catabolic process,proteasome-mediated ubiquitin-dependent protein catabolic process,protein ubiquitination,regulation o…	ubiquitin protein ligase binding,ubiquitin-protein transferase activity	0	87753.4	189085	204532
A2A432	A2A432	Cul4b	Mus musculus	Cullin-4B	A2A432	CUL4B_MOUSE	sp	Cul4B-RING E3 ubiquitin ligase complex,Cul4-RING E3 ubiquitin ligase complex,cullin-RING ubiquitin ligase complex,cytosol,nucleoplasm,nucleus,SCF ubiquitin ligase complex	cell cycle,cellular response to DNA damage stimulus,histone H2A monoubiquitination,neuron projection development,positive regulation of G1/S transition of mitotic cell cycle,positive regulation of protein catabolic process,proteasomal protein catabolic process,proteasome-mediated ubiquitin-dependent protein catabolic process,protein ubiquitination,ribosome biogenesis,SCF-dependent proteasomal ubi…	damaged DNA binding,ubiquitin protein ligase binding,ubiquitin-protein transferase activity	0	110699	8112249	8840806
Q9D5V5	Q9D5V5	Cul5	Mus musculus	Cullin-5	Q9D5V5	CUL5_MOUSE	sp	Cul5-RING ubiquitin ligase complex,cullin-RING ubiquitin ligase complex,cytoplasm,nucleus,plasma membrane,SCF ubiquitin ligase complex,site of DNA damage	cerebral cortex radially oriented cell migration,proteasome-mediated ubiquitin-dependent protein catabolic process,protein ubiquitination,radial glia guided migration of Purkinje cell,regulation of cytosolic calcium ion concentration,SCF-dependent proteasomal ubiquitin-dependent protein catabolic process,ubiquitin-dependent protein catabolic process	ubiquitin protein ligase binding,ubiquitin-protein transferase activity	0	90974.3	148509	195904
Q9CQ89	Q9CQ89	Cuta	Mus musculus	Protein CutA	Q9CQ89	CUTA_MOUSE	sp	membrane	protein localization,response to metal ion	copper ion binding,enzyme binding	0	18865	188607	465569
Q9D8X1	Q9D8X1	Cutc	Mus musculus	Copper homeostasis protein cutC homolog	Q9D8X1	CUTC_MOUSE	sp	cytoplasm,cytosol,nucleolus,nucleoplasm,nucleus	copper ion homeostasis,protein tetramerization	copper ion binding	0	29003.6	174095	185466
Q9JHS9	Q9JHS9	Cwc15	Mus musculus	Spliceosome-associated protein CWC15 homolog	Q9JHS9	CWC15_MOUSE	sp	catalytic step 2 spliceosome,mitochondrion,nuclear speck,nucleus,spliceosomal complex,U2-type catalytic step 2 spliceosome	mRNA cis splicing, via spliceosome,mRNA splicing, via spliceosome	RNA binding	0	26624.3	12132.3291015625	12485.193359375
Q8C5N3	Q8C5N3	Cwc22	Mus musculus	Pre-mRNA-splicing factor CWC22 homolog	Q8C5N3	CWC22_MOUSE	sp	catalytic step 2 spliceosome,cytosol,nuclear speck,nucleus,spliceosomal complex,U2-type catalytic step 1 spliceosome,U2-type catalytic step 2 spliceosome,U2-type precatalytic spliceosome	mRNA splicing, via spliceosome	RNA binding	0	104773	32029.2	46516.6
Q9DBF7	Q9DBF7	Cwc25	Mus musculus	Pre-mRNA-splicing factor CWC25 homolog	Q9DBF7	CWC25_MOUSE	sp	nuclear speck,nucleus,U2-type catalytic step 1 spliceosome,U2-type spliceosomal complex	mRNA splicing, via spliceosome		0	48811.4	674299	1.06136e+06
Q3TKY6	Q3TKY6	Cwc27	Mus musculus	Spliceosome-associated protein CWC27 homolog	Q3TKY6	CWC27_MOUSE	sp	catalytic step 2 spliceosome,nucleoplasm,nucleus,U2-type precatalytic spliceosome	protein folding,protein peptidyl-prolyl isomerization	peptidyl-prolyl cis-trans isomerase activity	0	53542.6	784633472	84434
P56395	P56395	Cyb5a	Mus musculus	Cytochrome b5	P56395	CYB5_MOUSE	sp	cytosol,endoplasmic reticulum,endoplasmic reticulum membrane,integral component of membrane,intracellular membrane-bounded organelle,membrane,mitochondrion	fatty acid metabolic process,response to cadmium ion	electron carrier activity,enzyme binding,heme binding,metal ion binding,stearoyl-CoA 9-desaturase activity	0	15241	807540	443726
Q9CQX2	Q9CQX2	Cyb5b	Mus musculus	Cytochrome b5 type B	Q9CQX2	CYB5B_MOUSE	sp	integral component of membrane,intracellular membrane-bounded organelle,membrane,mitochondrial inner membrane,mitochondrial outer membrane,mitochondrion		electron carrier activity,enzyme activator activity,heme binding,metal ion binding	0	16318	2.30697e+06	1.48185e+06
Q9DCN2	Q9DCN2	Cyb5r3	Mus musculus	NADH-cytochrome b5 reductase 3	Q9DCN2	NB5R3_MOUSE	sp	endoplasmic reticulum membrane,lipid particle,mitochondrial inner membrane,mitochondrial outer membrane	cholesterol biosynthetic process	ADP binding,AMP binding,cytochrome-b5 reductase activity, acting on NAD(P)H,FAD binding,flavin adenine dinucleotide binding,NAD binding	0	34127.7	2.71559e+06	2.55892e+06
Q9D0M3	Q9D0M3	Cyc1	Mus musculus	Cytochrome c1, heme protein, mitochondrial	Q9D0M3	CY1_MOUSE	sp	cytosol,integral component of membrane,mitochondrial inner membrane,mitochondrial respiratory chain complex III,mitochondrion,nuclear body,nucleoplasm	mitochondrial ATP synthesis coupled proton transport,mitochondrial electron transport, ubiquinol to cytochrome c,response to glucagon	electron transporter, transferring electrons within CoQH2-cytochrome c reductase complex activity,heme binding,metal ion binding	0	35327.6	332685	198609
P62897	P62897	Cycs	Mus musculus	Cytochrome c, somatic	P62897	CYC_MOUSE	sp	cytosol,mitochondrial intermembrane space,mitochondrion,myelin sheath,nucleus,respiratory chain	activation of cysteine-type endopeptidase activity involved in apoptotic process by cytochrome c,apoptotic process,hydrogen peroxide metabolic process,mitochondrial electron transport, cytochrome c to oxygen,mitochondrial electron transport, ubiquinol to cytochrome c,positive regulation of cysteine-type endopeptidase activity involved in apoptotic process,regulation of protein binding	electron transporter, transferring electrons from CoQH2-cytochrome c reductase complex and cytochrome c oxidase complex activity,enzyme binding,heme binding,metal ion binding	0	11605.4	1.59294e+06	540078
Q7TMB8	Q7TMB8	Cyfip1	Mus musculus	Cytoplasmic FMR1-interacting protein 1	Q7TMB8	CYFP1_MOUSE	sp	axonal growth cone,central region of growth cone,cytoplasm,dendritic growth cone,dendritic spine,excitatory synapse,filopodium tip,lamellipodium,mRNA cap binding complex,neuronal cell body,neuron projection,perinuclear region of cytoplasm,peripheral region of growth cone,postsynapse,ruffle,SCAR complex,synapse,terminal bouton	axon extension,axon guidance,cell morphogenesis,cell projection assembly,cellular response to insulin stimulus,cognition,dendrite extension,lamellipodium assembly,modification of synaptic structure,negative regulation of synaptic vesicle recycling,neuron projection development,positive regulation of Arp2/3 complex-mediated actin nucleation,positive regulation of axon extension,positive regulation…	actin filament binding,profilin binding,Rac GTPase binding,RNA 7-methylguanosine cap binding	0	145241	368755	353925
Q8BKE6	Q8BKE6	Cyp20a1	Mus musculus	Cytochrome P450 20A1	Q8BKE6	CP20A_MOUSE	sp	integral component of membrane		heme binding,iron ion binding,monooxygenase activity,oxidoreductase activity, acting on paired donors, with incorporation or reduction of molecular oxygen	0	52149.2	3.6252e+06	492800
Q9WVK8	Q9WVK8	Cyp46a1	Mus musculus	Cholesterol 24-hydroxylase	Q9WVK8	CP46A_MOUSE	sp	dendrite,endoplasmic reticulum membrane,integral component of membrane,postsynapse,presynapse	cholesterol catabolic process,progesterone metabolic process,protein localization to membrane raft,regulation of long-term synaptic potentiation,xenobiotic metabolic process	cholesterol 24-hydroxylase activity,heme binding,iron ion binding,steroid hydroxylase activity	0	56814	82518856	9862.5419921875
Q921M7	Q921M7	Cyrib	Mus musculus	CYFIP-related Rac1 interactor B	Q921M7	CYRIB_MOUSE	sp	cilium,membrane,mitochondrion	cellular response to molecule of bacterial origin,negative regulation of actin filament polymerization,negative regulation of small GTPase mediated signal transduction,positive regulation of interferon-gamma production,positive regulation of memory T cell activation,positive regulation of T cell activation,positive regulation of T cell mediated cytotoxicity,regulation of cell migration,regulation…	MHC class Ib protein binding, via antigen binding groove,Rac GTPase binding,small GTPase binding	0	36776	64062.6	69191.3
P63034	P63034	Cyth2	Mus musculus	Cytohesin-2	P63034	CYH2_MOUSE	sp	adherens junction,bicellular tight junction,cytoplasm,extrinsic component of postsynaptic specialization membrane,growth cone,plasma membrane,ruffle	negative regulation of dendrite development,regulation of ARF protein signal transduction,regulation of cell adhesion	ARF guanyl-nucleotide exchange factor activity,inositol 1,4,5 trisphosphate binding,lipid binding	0	46571.1	220005	549151
Q8BHG2	Q8BHG2	Czib	Mus musculus	CXXC motif containing zinc binding protein	Q8BHG2	CZIB_MOUSE	sp			zinc ion binding	0	18020.5	442819	331306
P98078	P98078	Dab2	Mus musculus	Disabled homolog 2	P98078	DAB2_MOUSE	sp	apical plasma membrane,clathrin-coated pit,clathrin-coated vesicle,clathrin-coated vesicle membrane,clathrin coat of coated pit,cytoplasm,fibrillar center,intracellular membrane-bounded organelle,nucleus,perinuclear region of cytoplasm,plasma membrane	activation of JUN kinase activity,apoptotic process,cell morphogenesis involved in differentiation,cellular response to epidermal growth factor stimulus,cellular response to transforming growth factor beta stimulus,clathrin coat assembly,endoderm development,excretion,in utero embryonic development,leading edge cell differentiation,myeloid cell differentiation,negative regulation of androgen rece…	AP-2 adaptor complex binding,cargo receptor activity,clathrin adaptor activity,clathrin binding,integrin binding,low-density lipoprotein particle receptor binding,phosphatidylinositol-4,5-bisphosphate binding,phosphatidylinositol binding,protein C-terminus binding,SMAD binding	0	82311.8	314650	354248
P61804	P61804	Dad1	Mus musculus	Dolichyl-diphosphooligosaccharide--protein glycosyltransferase subunit DAD1	P61804	DAD1_MOUSE	sp	integral component of membrane,oligosaccharyltransferase complex	apoptotic process,blastocyst development,negative regulation of apoptotic process,protein glycosylation,protein N-linked glycosylation,regulation of protein stability,response to drug,response to nutrient	enzyme activator activity	0	12496.7	359124	438036
Q91WC9	Q91WC9	Daglb	Mus musculus	Diacylglycerol lipase-beta	Q91WC9	DGLB_MOUSE	sp	integral component of membrane,nucleoplasm,plasma membrane,postsynaptic membrane	arachidonic acid metabolic process,endocannabinoid signaling pathway,G-protein coupled glutamate receptor signaling pathway,icosanoid metabolic process,lipid catabolic process,neuroblast proliferation,neurogenesis,neurotransmitter biosynthetic process,positive regulation of triglyceride catabolic process,prostaglandin biosynthetic process,regulation of inflammatory response,retrograde trans-synap…	lipase activity,metal ion binding,triglyceride lipase activity	0	73904.6	2.40962e+06	1.94707e+06
Q9ER88	Q9ER88	Dap3	Mus musculus	28S ribosomal protein S29, mitochondrial	Q9ER88	RT29_MOUSE	sp	mitochondrial matrix,mitochondrial small ribosomal subunit,mitochondrion,nucleoplasm	apoptotic mitochondrial changes	structural constituent of ribosome	0	44699.3	34174.7	1.2708568572998047
Q922B2	Q922B2	Dars1	Mus musculus	Aspartate--tRNA ligase, cytoplasmic	Q922B2	SYDC_MOUSE	sp	aminoacyl-tRNA synthetase multienzyme complex,cytoplasm,cytosol,synapse	aspartyl-tRNA aminoacylation	aspartate-tRNA ligase activity,ATP binding,RNA binding	0	57147.2	1.19646e+06	1.31953e+06
Q9JII5	Q9JII5	Dazap1	Mus musculus	DAZ-associated protein 1	Q9JII5	DAZP1_MOUSE	sp	cytoplasm,cytosol,nucleoplasm,nucleus,ribonucleoprotein complex	cell differentiation,cell proliferation,maternal placenta development,positive regulation of mRNA splicing, via spliceosome,spermatogenesis	mRNA 3'-UTR binding,poly(G) binding,poly(U) RNA binding,RNA binding,RNA stem-loop binding	0	43214.2	200738	116668
Q64368	Q64368	Dazl	Mus musculus	Deleted in azoospermia-like	Q64368	DAZL_MOUSE	sp	cytoplasm,nucleus,polysome,macromolecular complex	3'-UTR-mediated mRNA stabilization,female meiosis II,germ cell development,multicellular organism development,oocyte maturation,positive regulation of meiotic nuclear division,positive regulation of translational initiation,spermatogenesis	identical protein binding,mRNA 3'-UTR binding,translation activator activity	0	33312.6	363958	143981
[truncated: 3,943 more rows]

## Sheet: CON VS VIT_rep2
Table S2. Proteomics of oocytes between CON and VIT
[truncated: 4,014 more rows]
